# Supplementary material for: Prevalence and risk factors of hypertension among clients seeking care at Selected Healthcare Facilities in Kenya
Source: PLoS One. 2025 Oct 29;20(10):e0334255. doi: 10.1371/journal.pone.0334255 (PMC12571272; doi:10.1371/journal.pone.0334255)
Supplement: S1 Table — (XLS) [file pone.0334255.s001.xls]

## Sheet: Hypertension Data
Number	Gender	Race	Education	BMI	Marital Status	Employment	Income	Current Smoker	Current Alcohol	Adequate Physical Activity	Sufficient Fruits and Vegetable Intake	Diabetes	CardiovascularDisease	Prior Diagnosis of Hypertension	Current use of prescribed medication	SBP 1	DBP 1	SBP 2	DBP 2	SBP 3	DBP 3	Average SBP	Average DBP	Hypertension	Study Site	Age Categories
1	Male	African	Secondary	Obese	Married	Employed / Self Employed	16,000 - 50,000	No	No	No	No	Yes	Unknown	Yes	Yes	145	79	140	80	143	80	142.667	79.6667	Yes	Faith	56-65
2	Female	African	Tertiary	Obese	Married	Employed / Self Employed	100,000 - 200,000	No	No	No	No	No	No	Yes	Yes	156	85	160	83	150	85	155.333	84.3333	Yes	Faith	36-45
3	Female	Others (Arab/Somali)	Tertiary	Healthy	Married	Unemployed	Prefer not to answer	No	No	No	Yes	No	No	No		116	68	126	80	127	84	123	77.3333	No	Private	36-45
4	Female	African	Tertiary	Obese	Married	Employed / Self Employed	51,000 - 100,000	No	No	No	No	Unknown	Unknown	No		158	88	149	99	147	92	151.333	93	Yes	Private	46-55
5	Female	African	Tertiary	Overweight	Single	Employed / Self Employed	100,000 - 200,000	No	No	No	Yes	No	No	No		122	72	106	68	107	70	111.667	70	No	Private	26-35
6	Male	African	Tertiary	Overweight	Married	Employed / Self Employed	100,000 - 200,000	No	No	No	Yes	No	Yes	Yes	Yes	132	75	136	88	136	87	134.667	83.3333	No	Private	46-55
7	Female	African	Tertiary	Overweight	Married	Employed / Self Employed	51,000 - 100,000	No	No	No	Yes	Yes	Unknown	No		150	92	152	99	151	95	151	95.3333	Yes	Private	46-55
8	Female	African	Tertiary	Obese	Married	Employed / Self Employed	51,000 - 100,000	No	No	No	No	Yes	Yes	Yes	Yes	175	110	163	90	160	90	166	96.6667	Yes	Faith	36-45
9	Female	African	No School	Obese	Others	Retired	0 - 15,000	No	No	No	Yes	No	No	No		135	80	127	80	125	80	129	80	No	Faith	>65
10	Male	Caucasian	Secondary	Obese	Married	Employed / Self Employed	Above 200,000	No	Yes	No	No	No	No	No		155	100	152	98	153	94	153.333	97.3333	Yes	Private	46-55
11	Male	African	Tertiary	Healthy	Married	Employed / Self Employed	100,000 - 200,000	No	No	Yes	Yes	No	No	No		110	59	112	70	118	65	113.333	64.6667	No	Private	26-35
12	Female	African	Tertiary	Overweight	Married	Employed / Self Employed	51,000 - 100,000	No	No	No	No	Yes	Yes	Yes	Yes	136	62	134	60	133	62	134.333	61.3333	No	Private	56-65
13	Male	African	Secondary	Underweight	Married	Retired	Prefer not to answer	No	No	No	No	Yes	Unknown	Yes	Yes	149	83	137	80	131	79	139	80.6667	No	Private	>65
14	Female	African	Tertiary	Healthy	Married	Employed / Self Employed	Above 200,000	No	No	Yes	No	No	No	No		123	76	121	71	122	72	122	73	No	Private	46-55
15	Male	African	Tertiary	Overweight	Married	Employed / Self Employed	100,000 - 200,000	Yes	No	No	Yes	No	No	No		126	76	130	76	123	75	126.333	75.6667	No	Faith	46-55
16	Female	African	Tertiary	Healthy	Married	Employed / Self Employed	100,000 - 200,000	No	No	Yes	Yes	No	No	No		135	75	103	53	96	53	111.333	60.3333	No	Private	36-45
17	Female	African	Primary	Obese	Others	Unemployed	Prefer not to answer	No	No	No	Yes	No	No	Yes	Yes	128	85	126	79	124	76	126	80	No	Private	46-55
18	Male	African	Tertiary	Obese	Married	Employed / Self Employed	100,000 - 200,000	No	Yes	No	No	Yes	Unknown	No		153	84	148	86	145	84	148.667	84.6667	Yes	Private	46-55
19	Female	African	Tertiary	Obese	Single	Employed / Self Employed	16,000 - 50,000	No	No	No	Yes	No	No	No		128	96	129	89	125	88	127.333	91	Yes	Faith	26-35
20	Male	Asian	Secondary	Healthy	Single		16,000 - 50,000	Yes	No	Yes	No	No	No	Yes	Yes	126	78	122	74	120	75	122.667	75.6667	No	Private	56-65
21	Female	African	Primary	Obese		Employed / Self Employed	0 - 15,000	No	No	No	Yes	No	No	No		169	102	172	104	178	112	173	106	Yes	Faith	56-65
23	Female	African	Tertiary	Obese	Married	Employed / Self Employed	16,000 - 50,000	No	No	Yes	No	Yes	No	No		135	61	127	60	124	68	128.667	63	No	Private	46-55
24	Male	African	Secondary	Healthy	Married	Retired	51,000 - 100,000	No	No	No	No	No	No	Yes	Yes	144	90	149	91	140	88	144.333	89.6667	Yes	Private	56-65
25	Male	African	Secondary	Overweight	Married	Employed / Self Employed	16,000 - 50,000	No	No	Yes	No	Unknown	Unknown	No		157	87	138	82	144	89	146.333	86	Yes	Faith	46-55
26	Male	African	Tertiary	Healthy	Single	Employed / Self Employed	51,000 - 100,000	No	Yes	No	No	Unknown	Unknown	No		135	102	144	105	138	117	139	108	Yes	Faith	36-45
27	Male	African	Secondary	Obese	Married	Retired	51,000 - 100,000	No	No	Yes	No	No	No	No		165	103	186	109	173	109	174.667	107	Yes	Private	56-65
28	Male	African	Tertiary	Obese	Single	Employed / Self Employed	51,000 - 100,000	No	No	No	No	No	No	Yes	Yes	187	121	158	120	180	115	175	118.667	Yes	Private	26-35
29	Male	Asian	Tertiary	Overweight	Married	Employed / Self Employed	Prefer not to answer	Yes	No	Yes	Yes	No	No	No		149	87	122	76	123	76	131.333	79.6667	No	Private	46-55
30	Male	African	Tertiary	Underweight	Married	Employed / Self Employed	16,000 - 50,000	No	No	Yes	No	No	No	No		103	60	108	65	100	71	103.667	65.3333	No	Private	26-35
31	Female	Others (Arab/Somali)	Tertiary	Healthy	Married	Employed / Self Employed	100,000 - 200,000	No	No	No	Yes	No	No	Yes	Yes	134	73	137	72	143	71	138	72	No	Private	56-65
32	Male	African	Tertiary	Healthy	Married	Employed / Self Employed	16,000 - 50,000	No	No	Yes	No	Yes	No	No		155	87	136	85	143	87	144.667	86.3333	Yes	Private	26-35
33	Female	African	Secondary	Obese	Married	Employed / Self Employed	0 - 15,000	No	No	Yes	Yes	No	No	No		115	75	165	88	150	90	143.333	84.3333	Yes	Faith	46-55
34	Male	African	Tertiary	Overweight	Married	Employed / Self Employed	Above 200,000	No	No	No	No	No	No	Yes	Yes	147	81	132	73	122	71	133.667	75	No	Private	36-45
35	Female	Caucasian	Secondary	Obese	Single	Employed / Self Employed	51,000 - 100,000	No	No	Yes	No	No	No	No		144	68	122	69	118	70	128	69	No	Private	18-25
36	Female	African	Secondary	Obese	Married	Employed / Self Employed	0 - 15,000	No	No	No	Yes	Yes	Unknown	Yes	Yes	130	102	134	87	124	85	129.333	91.3333	Yes	Private	36-45
37	Male	African	Tertiary	Obese	Married	Employed / Self Employed	100,000 - 200,000	No	No	Yes	No	No	No	No		128	82	129	79	126	77	127.667	79.3333	No	Private	46-55
38	Male	African	Tertiary	Healthy	Single	Employed / Self Employed	16,000 - 50,000	No	No	Yes	No	No	No	No		132	72	117	57	114	58	121	62.3333	No	Private	18-25
39	Male	Asian	Tertiary	Obese	Married	Employed / Self Employed	100,000 - 200,000	No	No	No	No	No	No	Yes	Yes	143	103	136	103	137	93	138.667	99.6667	Yes	Private	46-55
40	Male	Others (Arab/Somali)	Secondary	Overweight	Married	Employed / Self Employed	51,000 - 100,000	No	No	No	No	No	No	No		128	58	113	63	118	63	119.667	61.3333	No	Private	>65
41	Female	Others (Arab/Somali)	No School	Obese	Married	Unemployed	0 - 15,000	No	No	No	No	No	No	Yes	Yes	146	71	119	56	127	57	130.667	61.3333	No	Private	>65
42	Female	African	Tertiary	Overweight	Married	Employed / Self Employed	Above 200,000	No	No	No	No	No	No	Yes	Yes	132	91	112	71	111	71	118.333	77.6667	No	Private	46-55
43	Male	African	Secondary	Obese	Married	Retired	0 - 15,000	No	No	No	No	Yes	No	Yes	Yes	126	84	119	73	116	72	120.333	76.3333	No	Private	56-65
44	Male	African	Tertiary	Overweight	Married	Employed / Self Employed	51,000 - 100,000	No	No	No	Yes	No	No	No		146	88	136	76	132	85	138	83	No	Private	36-45
45	Male	African	Tertiary	Overweight	Married	Employed / Self Employed	16,000 - 50,000	No	No	No	No	No	Unknown	No		177	92	173	98	138	86	162.667	92	Yes	Faith	56-65
46	Female	African	Tertiary	Overweight	Married	Employed / Self Employed	16,000 - 50,000	No	No	No	Yes	Unknown	Unknown	Yes	No	146	92	132	85	138	88	138.667	88.3333	No	Faith	56-65
47	Male	African	Secondary	Healthy	Married	Employed / Self Employed	0 - 15,000	No	No	Yes	No	No	Unknown	No		108	71	101	73	98	66	102.333	70	No	Faith	36-45
49	Male	African	Tertiary	Healthy	Married	Employed / Self Employed	Above 200,000	No	No	Yes	No	No	No	No		112	77	122	76	105	75	113	76	No	Private	26-35
50	Female	African	Secondary	Healthy	Married	Employed / Self Employed	0 - 15,000	No	No	Yes	Yes	No	Unknown	No		184	111	182	108	208	121	191.333	113.333	Yes	Faith	36-45
51	Male	African	Primary	Healthy	Married	Employed / Self Employed	16,000 - 50,000	No	No	Yes	No	Unknown	Unknown	No		163	102	165	108	175	106	167.667	105.333	Yes	Faith	46-55
52	Male	African	Tertiary	Overweight	Single	Employed / Self Employed	51,000 - 100,000	No	No	Yes	Yes	No	No	No		122	72	116	80	121	83	119.667	78.3333	No	Private	26-35
53	Female	African	Tertiary	Healthy	Single	Unemployed	0 - 15,000	No	No	Yes	No	No	No	No		119	72	109	63	107	69	111.667	68	No	Private	18-25
54	Male	African	Tertiary	Healthy	Married	Employed / Self Employed	51,000 - 100,000	No	No	No	No	No	No	No		154	104	149	98	146	97	149.667	99.6667	Yes	Private	46-55
55	Male	African	Tertiary	Overweight	Married	Employed / Self Employed	51,000 - 100,000	No	No	Yes	Yes	No	No	No		115	73	105	62	111	73	110.333	69.3333	No	Private	36-45
56	Male	African	Tertiary	Overweight	Married	Employed / Self Employed	51,000 - 100,000	No	No	Yes	No	No	No	No		117	71	116	69	116	68	116.333	69.3333	No	Private	26-35
57	Female	Caucasian	Tertiary	Overweight	Married	Employed / Self Employed	51,000 - 100,000	No	No	Yes	Yes	No	No	No		130	78	128	78	126	74	128	76.6667	No	Private	26-35
58	Male	African	Tertiary		Single	Employed / Self Employed	16,000 - 50,000	No	Yes	Yes	No	Unknown	Unknown	No		128	81	127	99	125	84	126.667	88	No	Faith	26-35
59	Male	African	Tertiary	Healthy	Single	Unemployed		No	No	No	Yes	Unknown	Unknown	No		122	70	131	68	124	71	125.667	69.6667	No	Faith	18-25
60	Male	African	Tertiary	Healthy	Single	Employed / Self Employed	16,000 - 50,000	No	No	Yes	Yes	No	Unknown	No		128	81	119	82	127	83	124.667	82	No	Faith	18-25
61	Female	African	Tertiary	Overweight	Married	Employed / Self Employed	16,000 - 50,000	No	Yes	No	No	Unknown	Unknown	No		124	79	111	63	123	84	119.333	75.3333	No	Faith	18-25
62	Male	African	Secondary	Overweight	Married	Employed / Self Employed	Prefer not to answer	No	No	No	No	Yes	No	No		172	101	151	94	153	97	158.667	97.3333	Yes	Private	56-65
63	Male	African	Secondary	Underweight	Married	Employed / Self Employed	16,000 - 50,000	No	No	Yes	No	No	No	Yes	Yes	120	90	111	89	129	90	120	89.6667	No	Private	56-65
64	Female	Others (Arab/Somali)	Tertiary	Overweight	Married	Employed / Self Employed	100,000 - 200,000	No	No	Yes	Yes	Unknown	Unknown	Yes	Yes	169	81	157	86	149	84	158.333	83.6667	Yes	Private	56-65
65	Male	African	Tertiary	Healthy	Single	Employed / Self Employed	16,000 - 50,000	No	No	Yes	Yes	No	No	No		116	67	123	83	132	67	123.667	72.3333	No	Faith
66	Male	African	Tertiary	Healthy	Married	Employed / Self Employed	16,000 - 50,000	No	No	Yes	No	Unknown	Unknown	No		162	98	175	100	173	99	170	99	Yes	Faith	56-65
67	Female	African	Tertiary	Obese	Single	Employed / Self Employed	16,000 - 50,000	No	No	No	No	No	No	No		120	89	123	70	123	81	122	80	No	Faith	26-35
68	Female	African	Tertiary	Healthy	Married	Employed / Self Employed	51,000 - 100,000	No	No	Yes	Yes	No	No	No		73	51	88	57	76	55	79	54.3333	No	Private	26-35
69	Female	African	Tertiary	Healthy	Married	Employed / Self Employed	16,000 - 50,000	No	No	Yes	No	No	No	No		128	80	124	78	124	78	125.333	78.6667	No	Private	26-35
70	Male	African	Tertiary	Obese	Single	Unemployed	Prefer not to answer	No	Yes	No	No	No	No	No		159	109	158	108	154	102	157	106.333	Yes	Private	26-35
71	Male	African	Tertiary	Healthy	Married	Employed / Self Employed	100,000 - 200,000	No	No	Yes	Yes	Yes	No	No		137	81	132	85	124	76	131	80.6667	No	Private	46-55
73	Female	African	Primary	Healthy	Married	Employed / Self Employed	0 - 15,000	No	No	Yes	No	No	Unknown	No		158	99	148	99	147	79	151	92.3333	Yes	Faith	36-45
74	Female	African	Secondary	Healthy	Married	Employed / Self Employed	51,000 - 100,000	No	No	Yes	Yes	No	No	No		112	80	124	76	116	76	117.333	77.3333	No	Private	36-45
75	Male	African	Tertiary	Healthy	Married	Retired	Prefer not to answer	Yes	No	Yes	No	Yes	No	No		130	72	124	78	132	78	128.667	76	No	Private	56-65
76	Male	African	Tertiary	Overweight	Married	Employed / Self Employed	100,000 - 200,000	Yes	Yes	No	Yes	Yes	Yes	Yes	Yes	130	88	132	82	130	80	130.667	83.3333	No	Private	36-45
77	Female	African	Tertiary	Healthy	Married	Employed / Self Employed	51,000 - 100,000	No	No	Yes	Yes	Yes	No	No		105	60	104	66	108	62	105.667	62.6667	No	Private	26-35
78	Female	African	Secondary	Obese	Married	Employed / Self Employed	16,000 - 50,000	No	No	Yes	No	No	No	No		132	80	130	68	130	72	130.667	73.3333	No	Private	26-35
79	Female	African	Tertiary	Obese	Single	Employed / Self Employed	Above 200,000	No	No	No	Yes	Yes	No	Yes	Yes	133	88	148	83	137	79	139.333	83.3333	No	Private	46-55
80	Female	African	Tertiary	Healthy	Single	Employed / Self Employed	51,000 - 100,000	No	No	No	Yes	No	No	No		110	70	110	70	110	69	110	69.6667	No	Faith	26-35
81	Male	African	Tertiary	Obese	Married	Employed / Self Employed	51,000 - 100,000	Yes	No	Yes	Yes	No	No	No		131	76	135	74	138	77	134.667	75.6667	No	Faith	36-45
82	Female	Asian	Tertiary	Overweight	Single	Employed / Self Employed	Prefer not to answer	No	No	Yes	Yes	No	No	No		105	55	106	55	105	54	105.333	54.6667	No	Faith	18-25
83	Male	African	Tertiary	Overweight	Married	Employed / Self Employed	16,000 - 50,000	No	No	No	No	No	No	No		142	92	136	83	134	88	137.333	87.6667	No	Private	36-45
84	Male	African	Tertiary	Overweight	Married	Employed / Self Employed	Above 200,000	No	No	No	No	No	No	No		157	90	159	95	152	94	156	93	Yes	Private	56-65
85	Female	African	Tertiary	Overweight	Single	Employed / Self Employed	16,000 - 50,000	No	No	No	No	Unknown	Unknown	No		98	76	118	72	132	75	116	74.3333	No	Faith	26-35
86	Male	African	No School	Overweight	Married	Unemployed	16,000 - 50,000	No	No	No	No	No	No	No		154	90	136	90	135	87	141.667	89	Yes	Private	46-55
87	Female	African	Tertiary	Overweight	Married	Employed / Self Employed	100,000 - 200,000	No	No	No	No	No	No	Yes	Yes	107	82	105	81	101	80	104.333	81	No	Private	26-35
88	Female	African	Tertiary	Obese	Married	Employed / Self Employed	51,000 - 100,000	No	No	Yes	Yes	Unknown	No	Yes	Yes	148	92	141	95	138	92	142.333	93	Yes	Private	26-35
89	Female	African	Secondary	Healthy	Single	Employed / Self Employed	0 - 15,000	No	No	Yes	Yes	Unknown	Unknown	No		187	113	196	118	172	110	185	113.667	Yes	Faith	46-55
90	Male	African	Secondary	Overweight	Married	Retired	51,000 - 100,000	No	No	Yes	Yes	No	Yes	Yes	No	146	91	138	94	139	98	141	94.3333	Yes	Private
91	Male	African	Tertiary	Obese	Married	Employed / Self Employed	51,000 - 100,000	No	No	Yes	Yes	No	No	No		128	90	126	92	117	83	123.667	88.3333	No	Private	46-55
92	Female	African	Tertiary	Overweight	Single	Unemployed	0 - 15,000	No	No	No	No	No	No	No		110	70	105	68	104	68	106.333	68.6667	No	Private	18-25
93	Female	African	Tertiary	Obese	Married	Employed / Self Employed	51,000 - 100,000	No	No	Yes	No	No	Yes	Yes	Yes	139	85	130	85	130	87	133	85.6667	No	Private	46-55
94	Male	African	Tertiary	Healthy	Married	Employed / Self Employed	51,000 - 100,000	No	No	No	No	No	No	No		125	68	120	66	122	65	122.333	66.3333	No	Private	36-45
95	Male	African	Tertiary	Overweight	Married	Employed / Self Employed	51,000 - 100,000	No	No	Yes	No	No	No	No		145	90	144	95	144	91	144.333	92	Yes	Private	46-55
96	Female	African	Secondary	Obese	Others	Employed / Self Employed	0 - 15,000	No	No	No	No	Yes	No	No		142	63	138	63	137	65	139	63.6667	No	Private	>65
97	Male	African	Tertiary	Obese	Married	Employed / Self Employed	Above 200,000	No	No	Yes	Yes	No	No	No		131	68	139	79	134	75	134.667	74	No	Private	26-35
98	Female	African	Tertiary	Overweight	Single	Unemployed		No	Yes	No	Yes	No	No	No		115	67	96	62	108	64	106.333	64.3333	No	Faith	18-25
99	Female	African	Tertiary	Healthy	Single	Unemployed		No	No	No	No	Unknown	Unknown	No		99	70	102	62	104	63	101.667	65	No	Faith	18-25
100	Male	African	Tertiary	Underweight	Married	Unemployed		No	No	No	No	Unknown	Unknown	No		120	81	109	73	113	76	114	76.6667	No	Faith	36-45
101	Female	African	Tertiary	Healthy	Single	Unemployed		No	No	No	No	Unknown	Unknown	No		116	77	121	75	117	71	118	74.3333	No	Faith	18-25
102	Male	African	Secondary	Overweight	Married	Employed / Self Employed	51,000 - 100,000	No	Yes	No	Yes	Yes	No	No		124	80	118	88	128	84	123.333	84	No	Private	36-45
103	Male	African	Tertiary	Overweight	Married	Retired	Prefer not to answer	Yes	No	No	Yes	Yes	No	No		122	72	124	80	118	78	121.333	76.6667	No	Private	46-55
104	Male	African	Tertiary	Healthy	Married	Retired	100,000 - 200,000	Yes	No	No	Yes	No	Yes	Yes	Yes	144	84	142	90	140	86	142	86.6667	Yes	Private	>65
105	Female	African	Tertiary	Healthy	Single	Employed / Self Employed	51,000 - 100,000	No	No	Yes	Yes	Yes	No	No		100	58	99	60	101	58	100	58.6667	No	Private	18-25
106	Female	African	Tertiary	Healthy	Married	Employed / Self Employed	51,000 - 100,000	No	No	Yes	No	Yes	No	No		128	66	124	68	124	70	125.333	68	No	Private	36-45
107	Male	African	Secondary	Obese	Married	Retired	Prefer not to answer	Yes	No	No	Yes	No	Yes	Yes	Yes	150	90	148	92	146	90	148	90.6667	Yes	Private	>65
109	Female	African	Secondary	Overweight	Married	Employed / Self Employed	51,000 - 100,000	No	No	Yes	No	No	No	No		124	68	118	68	124	70	122	68.6667	No	Private	26-35
110	Male	African	Secondary	Overweight	Married	Retired	100,000 - 200,000	Yes	No	No	Yes	Yes	Yes	Yes	Yes	140	82	144	86	138	90	140.667	86	Yes	Private	56-65
111	Male	African	Tertiary	Healthy	Married		16,000 - 50,000	Yes	No	No	Yes	No	No	No		102	58	98	66	101	56	100.333	60	No	Private	36-45
112	Male	African	Primary	Healthy	Married	Employed / Self Employed	0 - 15,000	No	No	Yes	Yes	No	Unknown	Yes	No	200	120	221	120	222	120	214.333	120	Yes	Faith	46-55
113	Male	African	Secondary	Overweight	Single	Employed / Self Employed	16,000 - 50,000	No	No	No	No	No	No	No		138	71	119	78	117	75	124.667	74.6667	No	Private	26-35
114	Male	African	Primary	Healthy	Married	Employed / Self Employed	16,000 - 50,000	Yes	No	No	No	Unknown	Unknown	No		173	106	182	106	178	108	177.667	106.667	Yes	Faith	>65
115	Female	African	Primary	Healthy	Single	Employed / Self Employed	0 - 15,000	No	No	Yes	No	Unknown	Unknown	No		142	93	162	88	161	88	155	89.6667	Yes	Faith
116	Female	Asian	Secondary	Healthy	Single	Unemployed	Prefer not to answer	No	No	Yes	Yes	No	No	No		138	65	106	64	104	62	116	63.6667	No	Private	18-25
117	Female	African	Primary	Overweight	Others	Employed / Self Employed	0 - 15,000	No	No	Yes	No	Unknown	Unknown	No		223	131	221	128	219	135	221	131.333	Yes	Faith	>65
118	Female	Asian	Secondary	Healthy	Married	Retired	Prefer not to answer	No	No	Yes	No	Unknown	Unknown	No		141	85	145	82	144	84	143.333	83.6667	Yes	Private	46-55
119	Female	Asian	Primary	Healthy	Married	Retired	Prefer not to answer	No	No	Yes	Yes	No	No	No		98	60	94	58	98	60	96.6667	59.3333	No	Private	56-65
120	Female	African	Primary	Overweight	Married	Employed / Self Employed	100,000 - 200,000	No	No	No	No	No	No	Yes	Yes	137	85	123	84	128	86	129.333	85	No	Private	46-55
121	Female	African	Tertiary	Obese	Married	Retired	51,000 - 100,000	No	No	Yes	No	No	No	Yes	Yes	140	85	134	84	137	75	137	81.3333	No	Private	56-65
122	Male	African	Tertiary	Overweight	Married	Employed / Self Employed	100,000 - 200,000	No	No	Yes	No	No	No	No		136	83	121	76	110	76	122.333	78.3333	No	Private	56-65
123	Female	African	Tertiary	Healthy	Single	Employed / Self Employed	51,000 - 100,000	No	No	Yes	Yes	No	No	No		112	68	110	70	110	64	110.667	67.3333	No	Private	36-45
124	Male	African	Secondary	Overweight	Married	Employed / Self Employed	100,000 - 200,000	Yes	No	No	Yes	Yes	No	No		130	80	128	88	128	74	128.667	80.6667	No	Private	56-65
125	Female	African	Tertiary	Overweight	Single	Employed / Self Employed	51,000 - 100,000	No	No	Yes	Yes	No	No	No		121	68	122	64	120	64	121	65.3333	No	Private	26-35
126	Female	Caucasian	Tertiary	Overweight	Married	Employed / Self Employed	Above 200,000	No	No	Yes	No	Yes	No	Yes	Yes	143	90	140	90	140	87	141	89	Yes	Faith	>65
127	Female	African	Primary	Overweight	Others	Retired	16,000 - 50,000	No	No	Yes	Yes	No	No	No		120	60	121	60	124	60	121.667	60	No	Faith
128	Male	African	Primary	Healthy	Married	Retired	51,000 - 100,000	Yes	No	Yes	Yes	No	No	No		153	85	150	81	145	81	149.333	82.3333	Yes	Faith	>65
129	Female	African	Primary	Overweight	Married	Unemployed	Prefer not to answer	No	Yes	Yes	No	No	Yes	Yes	Yes	130	60	130	60	129	60	129.667	60	No	Faith	56-65
130	Male	African	Tertiary	Obese	Married	Employed / Self Employed	51,000 - 100,000	No	No	Yes	No	No	No	No		117	50	115	80	116	80	116	70	No	Faith	56-65
131	Female	African	Secondary	Healthy	Married	Employed / Self Employed	51,000 - 100,000	No	No	Yes	Yes	No	No	No		121	72	108	66	108	80	112.333	72.6667	No	Private	26-35
132	Male	African	Tertiary	Healthy	Married	Employed / Self Employed	100,000 - 200,000	Yes	No	No	Yes	No	No	No		126	82	124	70	122	78	124	76.6667	No	Private	46-55
133	Male	African	Tertiary	Healthy	Married	Retired	51,000 - 100,000	No	No	No	Yes	No	No	No		118	68	120	72	118	68	118.667	69.3333	No	Private	56-65
134	Female	African	Tertiary	Overweight	Married	Employed / Self Employed	51,000 - 100,000	No	No	No	Yes	No	No	No		130	82	124	72	128	78	127.333	77.3333	No	Private	56-65
135	Male	African	Tertiary	Obese	Single	Employed / Self Employed	Above 200,000	No	No	Yes	No	No	No	No		130	80	130	80	129	80	129.667	80	No	Faith	26-35
136	Female	African	Secondary	Obese	Married	Employed / Self Employed	16,000 - 50,000	No	No	No	Yes	No	No	No		151	97	149	87	138	82	146	88.6667	Yes	Private	36-45
137	Male	African	Tertiary	Overweight	Married	Employed / Self Employed	51,000 - 100,000	No	No	No	No	Yes	No	Yes	Yes	162	97	169	92	159	92	163.333	93.6667	Yes	Private	46-55
138	Male	African	Tertiary	Obese	Married	Employed / Self Employed	51,000 - 100,000	No	No	No	No	Yes	Yes	Yes	Yes	153	98	130	83	123	80	135.333	87	No	Private	56-65
139	Female	African	Secondary	Obese	Married	Retired	Prefer not to answer	No	No	No	Yes	No	Yes	Yes	Yes	155	76	149	74	145	72	149.667	74	Yes	Private	>65
140	Female	African	Secondary	Obese	Married	Employed / Self Employed	16,000 - 50,000	No	No	No	Yes	No	No	No		103	71	102	68	104	68	103	69	No	Private	36-45
141	Male	African	Tertiary	Healthy	Single	Employed / Self Employed	51,000 - 100,000	No	No	No	Yes	No	No	No		103	68	104	66	110	68	105.667	67.3333	No	Private	26-35
142	Female	African	Secondary	Overweight	Married	Employed / Self Employed	Prefer not to answer	No	No	Yes	No	No	No	No		125	78	111	69	112	72	116	73	No	Private	46-55
143	Male	African	Tertiary	Healthy	Married	Retired	16,000 - 50,000	No	No	No	Yes	No	Yes	Yes	Yes	116	58	118	62	118	60	117.333	60	No	Private	>65
144	Male	Asian	Secondary	Obese	Married	Employed / Self Employed	16,000 - 50,000	No	No	No	No	No	No	Yes	Yes	122	69	123	77	126	78	123.667	74.6667	No	Private	56-65
145	Female	African	Tertiary	Overweight	Single	Employed / Self Employed	100,000 - 200,000	No	No	No	No	Yes	No	No		115	67	98	64	102	68	105	66.3333	No	Private	46-55
146	Female	African	Secondary	Healthy	Single	Unemployed	0 - 15,000	No	No	Yes	No	No	No	No		105	55	103	55	103	56	103.667	55.3333	No	Faith	18-25
147	Male	African	Tertiary	Healthy	Married	Retired	51,000 - 100,000	No	No	No	Yes	No	No	No		98	66	98	62	98	60	98	62.6667	No	Private	56-65
148	Female	African	Tertiary	Healthy	Married	Employed / Self Employed	100,000 - 200,000	No	No	No	Yes	No	No	No		116	68	124	66	118	70	119.333	68	No	Private	46-55
149	Female	African	Primary	Overweight	Married	Retired	Prefer not to answer	No	No	No	Yes	No	No	No		90	60	92	60	94	66	92	62	No	Private	>65
150	Male	African	Primary	Healthy	Married	Employed / Self Employed	51,000 - 100,000	No	Yes	No	No	Yes	Yes	Yes	Yes	122	77	120	81	117	76	119.667	78	No	Private	56-65
151	Female	African	Secondary	Overweight	Married	Unemployed	Prefer not to answer	No	No	No	No	No	No	Yes	Yes	137	88	145	89	143	85	141.667	87.3333	Yes	Private	46-55
152	Female	African	Secondary	Overweight	Married	Employed / Self Employed	Prefer not to answer	No	No	No	No	No	No	No		138	87	153	104	149	109	146.667	100	Yes	Private	46-55
153	Male	African	Secondary	Overweight	Married	Retired	Prefer not to answer	No	No	No	No	No	No	Yes	Yes	117	73	129	69	128	70	124.667	70.6667	No	Private	56-65
154	Male	African	Primary	Overweight	Married	Employed / Self Employed	100,000 - 200,000	No	No	Yes	No	No	No	No		108	64	108	68	111	76	109	69.3333	No	Private	46-55
155	Female	African	Tertiary	Overweight	Married	Employed / Self Employed	100,000 - 200,000	No	No	No	No	No	No	Yes	Yes	123	68	140	81	132	85	131.667	78	No	Private	46-55
156	Female	African	Secondary	Healthy	Married	Unemployed		No	No	No	Yes	No	No	No		179	105	183	109	198	114	186.667	109.333	Yes	Faith	46-55
157	Male	African	Tertiary	Overweight	Married	Employed / Self Employed	16,000 - 50,000	No	No	Yes	No	No	No	No		126	70	125	71	121	72	124	71	No	Private	36-45
158	Female	African	Tertiary	Obese	Single	Employed / Self Employed	51,000 - 100,000	No	No	No	No	No	No	No		103	82	104	72	103	72	103.333	75.3333	No	Private	26-35
159	Female	African	Primary	Obese	Married	Employed / Self Employed	0 - 15,000	No	No	No	No	No	No	No		138	79	130	83	128	79	132	80.3333	No	Private	26-35
160	Female	African	Secondary	Healthy	Others	Employed / Self Employed	0 - 15,000	No	No	Yes	No	Unknown	Unknown	No		165	93	211	126	216	111	197.333	110	Yes	Faith	46-55
161	Female	African	Secondary	Healthy	Married	Employed / Self Employed	16,000 - 50,000	No	No	Yes	Yes	No	No	No		130	60	125	60	125	60	126.667	60	No	Faith	26-35
162	Male	African	Tertiary	Healthy	Single	Employed / Self Employed	51,000 - 100,000	No	No	No	No	No	No	No		125	66	121	68	120	68	122	67.3333	No	Faith	26-35
163	Female	African	Secondary	Obese	Married	Unemployed	0 - 15,000	No	No	Yes	No	Yes	Yes	Yes	Yes	127	67	130	65	130	65	129	65.6667	No	Faith	46-55
164	Male	African	Secondary	Obese	Single	Employed / Self Employed	0 - 15,000	Yes	No	Yes	No	No	No	No		155	80	158	81	155	80	156	80.3333	Yes	Faith	56-65
165	Female	African	Secondary	Healthy	Single	Employed / Self Employed	16,000 - 50,000	No	No	No	No	No	No	No		105	55	105	56	105	56	105	55.6667	No	Faith	18-25
166	Male	African	No School	Healthy	Others	Retired	Prefer not to answer	No	No	No	Yes	No	Yes	Yes	Yes	127	55	127	55	130	55	128	55	No	Faith	>65
167	Female	African	Secondary	Overweight	Married	Employed / Self Employed	0 - 15,000	No	No	Yes	No	No	No	No		130	77	132	78	135	78	132.333	77.6667	No	Faith	36-45
169	Female	African	Tertiary	Obese	Married	Employed / Self Employed	100,000 - 200,000	No	No	No	Yes	No	Yes	No		114	80	112	56	110	54	112	63.3333	No	Private	26-35
170	Male	African	Secondary	Overweight	Married	Retired	51,000 - 100,000	Yes	No	No	Yes	Yes	No	No		130	82	128	72	126	80	128	78	No	Private	56-65
171	Female	African	Tertiary	Obese	Married	Retired	51,000 - 100,000	No	No	No	Yes	No	Yes	Yes	Yes	128	90	126	82	128	88	127.333	86.6667	No	Private	46-55
172	Male	African	Tertiary	Healthy	Married	Retired	Prefer not to answer	No	No	No	Yes	Yes	No	No		132	84	130	82	130	78	130.667	81.3333	No	Private	>65
173	Female	African	Tertiary	Healthy	Single	Employed / Self Employed	51,000 - 100,000	No	No	Yes	Yes	No	No	No		122	76	124	68	122	60	122.667	68	No	Private	26-35
174	Male	African	Tertiary	Healthy	Married	Retired	16,000 - 50,000	No	No	No	Yes	Yes	No	No		124	68	122	66	120	64	122	66	No	Private	56-65
175	Male	African	Secondary	Healthy	Married	Employed / Self Employed	100,000 - 200,000	No	No	No	Yes	No	No	No		124	76	118	68	116	64	119.333	69.3333	No	Private	26-35
176	Male	African	Tertiary	Healthy	Single	Employed / Self Employed	51,000 - 100,000	No	Yes	No	Yes	No	No	No		128	80	124	78	126	74	126	77.3333	No	Private	18-25
177	Female	African	Secondary	Healthy	Single	Unemployed	Prefer not to answer	No	No	No	No	No	No	No		128	68	126	60	124	58	126	62	No	Private	18-25
178	Male	African	Tertiary	Healthy	Married	Employed / Self Employed	51,000 - 100,000	No	No	No	Yes	No	No	No		132	80	130	78	128	70	130	76	No	Private	36-45
179	Female	African	Tertiary	Healthy	Married	Retired	Prefer not to answer	No	No	No	Yes	No	No	No		122	66	120	60	118	62	120	62.6667	No	Private	46-55
180	Male	African	Tertiary	Healthy	Single	Employed / Self Employed	100,000 - 200,000	No	Yes	No	No	No	No	No		128	72	128	70	122	60	126	67.3333	No	Private	26-35
181	Male	African	Tertiary		Married	Retired	Prefer not to answer	No	No	No	Yes	No	Yes	Yes	Yes	148	90	148	88	144	90	146.667	89.3333	Yes	Private	56-65
182	Female	African	Tertiary	Healthy	Married	Employed / Self Employed	100,000 - 200,000	No	No	No	Yes	No	No	No		128	64	130	80	126	78	128	74	No	Private	36-45
183	Female	African	Tertiary	Healthy	Married	Employed / Self Employed	51,000 - 100,000	No	No	No	Yes	No	No	No		132	78	132	76	128	74	130.667	76	No	Private	26-35
184	Female	Asian	Tertiary	Obese	Single	Employed / Self Employed	16,000 - 50,000	No	No	No	No	No	No	No		110	66	110	63	108	60	109.333	63	No	Private	26-35
185	Female	Asian	Tertiary	Obese	Single	Employed / Self Employed	100,000 - 200,000	No	No	No	No	No	No	No		109	62	106	64	105	62	106.667	62.6667	No	Private	26-35
186	Male	African	Tertiary	Overweight	Married	Employed / Self Employed	100,000 - 200,000	No	No	No	No	No	No	Yes	Yes	137	97	135	84	135	83	135.667	88	No	Private	36-45
187	Female	African	Tertiary	Obese	Married	Employed / Self Employed	Above 200,000	No	No	No	No	No	No	No		120	96	122	89	123	99	121.667	94.6667	Yes	Faith	36-45
188	Male	African	Secondary	Overweight	Married	Retired	Prefer not to answer	No	No	Yes	No	No	Unknown	No		174	106	181	109	181	105	178.667	106.667	Yes	Faith	46-55
189	Male	Asian	Secondary	Obese	Married	Employed / Self Employed	Above 200,000	No	Yes	No	Yes	Yes	Yes	Yes	Yes	150	87	157	85	157	82	154.667	84.6667	Yes	Private	>65
190	Female	African	Secondary	Healthy	Married	Employed / Self Employed	0 - 15,000	No	No	Yes	No	No	Unknown	No		168	90	159	90	159	88	162	89.3333	Yes	Faith	56-65
191	Female	African	Tertiary	Overweight	Single	Employed / Self Employed	100,000 - 200,000	No	No	No	No	No	Yes	Yes	Yes	124	82	122	80	122	82	122.667	81.3333	No	Private	36-45
192	Male	Asian	Tertiary	Healthy	Married	Employed / Self Employed	Prefer not to answer	Yes	No	No	Yes	No	No	No		130	68	128	66	124	60	127.333	64.6667	No	Private	36-45
193	Female	African	Tertiary	Healthy	Married	Employed / Self Employed	51,000 - 100,000	No	No	No	Yes	No	No	No		122	68	120	66	118	64	120	66	No	Private	46-55
194	Female	African	Tertiary	Overweight	Single	Employed / Self Employed	51,000 - 100,000	No	No	Yes	No	No	No	No		127	92	137	89	124	96	129.333	92.3333	Yes	Private	26-35
195	Male	African	Tertiary	Healthy	Married	Employed / Self Employed	51,000 - 100,000	No	No	No	Yes	No	No	No		110	78	108	74	110	80	109.333	77.3333	No	Private	46-55
196	Male	African	Tertiary	Overweight	Married	Employed / Self Employed	Above 200,000	No	Yes	No	Yes	Yes	No	No		122	76	124	68	124	60	123.333	68	No	Private	36-45
197	Male	African	Tertiary	Overweight	Married	Retired	Prefer not to answer	Yes	No	No	Yes	Yes	Yes	Yes	Yes	138	86	138	90	134	84	136.667	86.6667	No	Private	56-65
198	Female	African	Tertiary	Overweight	Others	Employed / Self Employed	51,000 - 100,000	No	No	Yes	No	Yes	Yes	Yes	Yes	168	78	149	97	146	97	154.333	90.6667	Yes	Private	46-55
199	Female	African	Tertiary	Obese	Married	Employed / Self Employed	51,000 - 100,000	No	No	No	No	No	Unknown	No		121	67	117	68	120	70	119.333	68.3333	No	Private	46-55
200	Male	African	Secondary		Married	Retired	16,000 - 50,000	No	No	No	No	No	Unknown	Yes	Yes	139	107	150	85	147	80	145.333	90.6667	Yes	Private	56-65
201	Female	African	Secondary	Healthy	Single	Employed / Self Employed	0 - 15,000	No	No	Yes	No	No	No	No		100	55	100	55	98	55	99.3333	55	No	Faith	18-25
202	Female	African	Tertiary	Healthy	Married	Employed / Self Employed	51,000 - 100,000	No	No	Yes	Yes	No	Yes	No		187	81	163	81	157	81	169	81	Yes	Private	46-55
203	Male	African	Tertiary	Healthy	Married	Employed / Self Employed	16,000 - 50,000	No	No	No	Yes	Yes	No	No		128	67	120	74	122	68	123.333	69.6667	No	Private	36-45
204	Male	African	Tertiary	Overweight	Married	Employed / Self Employed	100,000 - 200,000	No	No	No	No	Yes	Yes	Yes	Yes	240	107	150	106	147	101	179	104.667	Yes	Private	46-55
205	Female	African	Primary	Healthy	Married	Employed / Self Employed	16,000 - 50,000	No	No	No	No	No	No	Yes	No	184	82	197	75	183	65	188	74	Yes	Private	46-55
206	Male	African	Tertiary	Healthy	Single	Employed / Self Employed	100,000 - 200,000	No	No	Yes	No	No	No	No		144	66	140	74	129	75	137.667	71.6667	No	Private	26-35
207	Female	African	Secondary	Obese	Married	Employed / Self Employed	16,000 - 50,000	No	No	Yes	No	No	No	Yes	Yes	158	96	177	102	179	96	171.333	98	Yes	Private	46-55
208	Female	African	Secondary	Obese	Married	Employed / Self Employed	16,000 - 50,000	No	No	No	No	No	No	No		127	72	120	75	110	70	119	72.3333	No	Private	26-35
209	Female	African	Secondary	Overweight	Married	Retired	0 - 15,000	No	No	No	No	Yes	Unknown	Yes	Yes	165	77	150	75	137	75	150.667	75.6667	Yes	Private	>65
210	Female	African	Tertiary	Healthy	Single	Employed / Self Employed	51,000 - 100,000	No	No	No	No	No	No	No		152	85	157	106	148	90	152.333	93.6667	Yes	Private	36-45
211	Male	African	Tertiary	Obese	Married	Employed / Self Employed	51,000 - 100,000	No	No	No	No	Yes	Unknown	Yes	Yes	137	78	130	77	135	75	134	76.6667	No	Private	56-65
212	Male	African	Tertiary	Overweight	Married	Retired	51,000 - 100,000	No	No	No	Yes	No	No	No		132	74	130	78	128	68	130	73.3333	No	Private	56-65
213	Male	African	Tertiary	Obese	Married	Employed / Self Employed	100,000 - 200,000	No	No	No	No	No	No	Yes	Yes	120	71	139	85	133	79	130.667	78.3333	No	Private	26-35
214	Female	African	Tertiary	Healthy	Single	Employed / Self Employed	51,000 - 100,000	No	No	No	Yes	No	No	No		110	68	100	60	106	66	105.333	64.6667	No	Private	26-35
215	Female	African	Tertiary	Overweight	Married	Employed / Self Employed	100,000 - 200,000	No	Yes	No	No	No	No	No		112	68	110	66	108	60	110	64.6667	No	Private	36-45
216	Male	African	Tertiary	Overweight	Married	Employed / Self Employed	100,000 - 200,000	No	No	No	No	Yes	No	No		133	78	134	74	130	80	132.333	77.3333	No	Private	36-45
217	Male	African	Tertiary	Healthy	Married	Employed / Self Employed	Prefer not to answer	No	No	No	Yes	Yes	No	No		99	70	98	68	99	70	98.6667	69.3333	No	Private	36-45
218	Male	African	Secondary	Overweight	Married	Employed / Self Employed	51,000 - 100,000	No	No	No	No	Yes	Unknown	No		164	84	158	86	157	92	159.667	87.3333	Yes	Private	>65
219	Male	African	Tertiary	Overweight	Married	Employed / Self Employed	51,000 - 100,000	No	No	Yes	No	No	No	No		125	80	129	82	129	81	127.667	81	No	Faith	36-45
220	Female	African	Primary	Obese	Married	Unemployed	0 - 15,000	No	No	No	No	Yes	Yes	Yes	Yes	153	75	165	80	163	80	160.333	78.3333	Yes	Faith	46-55
221	Male	African	Secondary	Overweight	Single	Employed / Self Employed	16,000 - 50,000	No	Yes	Yes	No	No	No	No		113	61	115	59	115	60	114.333	60	No	Faith	36-45
222	Female	Asian	Secondary	Obese	Married	Retired	Prefer not to answer	No	No	No	Yes	Yes	No	Yes	Yes	139	75	140	75	144	76	141	75.3333	Yes	Faith	56-65
223	Male	African	Primary	Overweight	Others	Retired	16,000 - 50,000	Yes	No	No	Yes	No	No	Yes	Yes	139	90	140	90	140	88	139.667	89.3333	No	Faith	>65
224	Female	African	Secondary	Obese	Married	Employed / Self Employed	0 - 15,000	No	No	Yes	No	Unknown	Unknown	No		151	90	148	90	145	87	148	89	Yes	Faith	46-55
225	Male	African	Tertiary	Overweight	Married	Retired	51,000 - 100,000	No	No	Yes	Yes	No	Unknown	No		127	65	125	65	125	65	125.667	65	No	Faith	>65
226	Female	African	Secondary	Healthy	Single	Unemployed	0 - 15,000	Yes	No	Yes	Yes	No	No	No		105	55	105	53	104	53	104.667	53.6667	No	Faith	18-25
227	Male	African	Secondary	Healthy	Married	Employed / Self Employed	51,000 - 100,000	Yes	No	Yes	No	No	No	No		130	60	130	60	129	60	129.667	60	No	Faith	46-55
228	Male	African	Tertiary	Healthy	Married	Employed / Self Employed	16,000 - 50,000	No	No	No	Yes	No	No	No		120	68	118	66	110	70	116	68	No	Private	36-45
229	Male	African	Tertiary	Obese	Married	Employed / Self Employed	51,000 - 100,000	No	No	Yes	Yes	No	No	Yes	Yes	153	89	134	62	130	64	139	71.6667	No	Private	36-45
230	Male	African	Tertiary	Overweight	Married	Employed / Self Employed	16,000 - 50,000	No	Yes	No	No	Unknown	Unknown	Yes	No	152	102	153	106	144	99	149.667	102.333	Yes	Faith	56-65
231	Female	Caucasian	Tertiary	Overweight	Single	Employed / Self Employed	Above 200,000	No	Yes	No	No	No	No	No		123	89	124	77	122	86	123	84	No	Faith	26-35
232	Female	Caucasian	Tertiary	Healthy	Others	Employed / Self Employed	Above 200,000	No	Yes	No	No	No	No	No		123	81	122	80	126	84	123.667	81.6667	No	Faith	26-35
233	Female	African	Tertiary	Overweight	Married	Employed / Self Employed	16,000 - 50,000	No	No	No	Yes	No	No	No		126	83	134	86	121	76	127	81.6667	No	Faith	26-35
234	Male	African	Secondary	Underweight	Married	Employed / Self Employed	0 - 15,000	No	Yes	No	No	No	Unknown	No		144	95	140	103	149	98	144.333	98.6667	Yes	Faith	46-55
235	Male	African	Tertiary	Obese	Single	Employed / Self Employed	51,000 - 100,000	Yes	Yes	No	No	Yes	Unknown	No		127	95	126	87	145	90	132.667	90.6667	Yes	Faith	26-35
236	Male	African	Tertiary	Overweight	Married	Retired	16,000 - 50,000	No	No	Yes	No	No	No	Yes	Yes	130	73	126	67	117	66	124.333	68.6667	No	Private	>65
237	Male	African	Tertiary	Healthy	Married	Employed / Self Employed	51,000 - 100,000	No	No	Yes	No	No	No	No		112	76	98	63	92	65	100.667	68	No	Private	46-55
238	Male	African	Secondary	Healthy	Married	Employed / Self Employed	Prefer not to answer	No	No	Yes	Yes	Yes	No	No		161	93	141	90	143	88	148.333	90.3333	Yes	Faith	46-55
239	Female	African	Secondary	Overweight	Married	Retired	Prefer not to answer	No	No	Yes	No	No	No	No		117	63	110	55	109	57	112	58.3333	No	Private	46-55
240	Male	African	Secondary	Healthy	Single	Unemployed	Prefer not to answer	No	No	No	No	No	No	No		105	50	105	49	102	49	104	49.3333	No	Faith	18-25
241	Female	African	Secondary	Obese	Married	Employed / Self Employed	16,000 - 50,000	No	No	Yes	Yes	Unknown	Unknown	No		125	77	125	75	125	74	125	75.3333	No	Faith	18-25
242	Female	African	Secondary	Overweight	Married	Employed / Self Employed	51,000 - 100,000	No	No	Yes	No	Yes	Yes	Yes	Yes	142	90	145	90	145	90	144	90	Yes	Faith	46-55
243	Female	African	Tertiary	Healthy	Single	Employed / Self Employed	100,000 - 200,000	No	No	Yes	Yes	No	Unknown	No		122	86	127	84	123	85	124	85	No	Faith	26-35
244	Female	African	Secondary	Overweight	Married	Employed / Self Employed	Prefer not to answer	No	No	No	No	Unknown	Unknown	No		146	94	160	111	158	109	154.667	104.667	Yes	Faith	46-55
245	Female	African	Tertiary	Healthy	Single	Employed / Self Employed	100,000 - 200,000	No	Yes	No	No	No	Unknown	No		120	81	122	76	123	82	121.667	79.6667	No	Faith	26-35
246	Male	African	Tertiary	Obese	Single	Employed / Self Employed	51,000 - 100,000	Yes	No	No	Yes	No	No	No		130	70	130	70	132	70	130.667	70	No	Faith	36-45
247	Female	African	Tertiary	Healthy	Married	Employed / Self Employed	100,000 - 200,000	No	No	Yes	Yes	No	Yes	No		108	66	104	60	100	62	104	62.6667	No	Private	26-35
248	Male	African	Tertiary	Overweight	Married	Employed / Self Employed	100,000 - 200,000	Yes	No	No	Yes	Yes	No	No		130	68	126	70	124	62	126.667	66.6667	No	Private
249	Female	Asian	Secondary	Obese	Married	Employed / Self Employed	Prefer not to answer	No	No	Yes	Yes	No	Unknown	No		132	55	135	55	135	55	134	55	No	Faith	36-45
250	Female	African	Tertiary	Healthy	Married	Retired	Prefer not to answer	No	No	No	Yes	Yes	No	No		98	66	98	64	99	60	98.3333	63.3333	No	Private	56-65
251	Male	African	Secondary	Obese	Married	Employed / Self Employed	16,000 - 50,000	Yes	Yes	Yes	Yes	Yes	Yes	Yes	Yes	132	85	135	85	138	86	135	85.3333	No	Faith	56-65
252	Female	African	Tertiary	Healthy	Married	Employed / Self Employed	51,000 - 100,000	No	No	No	Yes	No	No	No		124	68	122	66	121	68	122.333	67.3333	No	Private	36-45
253	Male	African	Secondary	Overweight	Married	Employed / Self Employed	100,000 - 200,000	No	No	No	Yes	No	No	No		110	50	110	50	111	50	110.333	50	No	Faith	36-45
254	Female	African	Tertiary	Obese	Married	Retired	Prefer not to answer	No	No	No	Yes	Yes	Yes	Yes	Yes	160	88	162	88	158	90	160	88.6667	Yes	Private	56-65
255	Male	African	Primary	Healthy	Married	Employed / Self Employed	16,000 - 50,000	No	No	Yes	No	No	No	No		121	60	121	62	124	161	122	94.3333	Yes	Faith	46-55
256	Male	Asian	Tertiary	Healthy	Single	Employed / Self Employed	Prefer not to answer	Yes	No	Yes	Yes	Yes	No	No		128	66	124	60	122	60	124.667	62	No	Private	26-35
257	Male	African	Tertiary	Healthy	Married	Retired	51,000 - 100,000	No	No	No	No	No	No	No		130	78	128	80	130	76	129.333	78	No	Private	>65
258	Female	African	Tertiary	Healthy	Single	Employed / Self Employed	Prefer not to answer	No	No	Yes	Yes	No	No	No		106	64	104	60	110	60	106.667	61.3333	No	Private	26-35
259	Female	African	Tertiary	Overweight	Married	Employed / Self Employed	Above 200,000	No	No	No	Yes	No	No	No		140	80	138	76	132	68	136.667	74.6667	No	Private	36-45
260	Female	African	Tertiary	Overweight	Single	Employed / Self Employed	100,000 - 200,000	No	No	No	Yes	No	No	No		110	66	108	68	100	68	106	67.3333	No	Private	26-35
261	Female	African	Tertiary	Obese	Married	Employed / Self Employed	16,000 - 50,000	No	No	No	No	No	No	Yes	Yes	159	110	137	79	123	72	139.667	87	No	Private	26-35
262	Female	Others (Arab/Somali)	Tertiary	Overweight	Married	Employed / Self Employed	51,000 - 100,000	No	No	Yes	Yes	No	No	No		112	66	109	65	110	68	110.333	66.3333	No	Private	26-35
263	Male	African	Tertiary	Healthy	Married	Employed / Self Employed	100,000 - 200,000	No	No	Yes	Yes	No	No	No		128	80	125	85	119	83	124	82.6667	No	Private	26-35
264	Male	African	Tertiary	Overweight	Married	Employed / Self Employed	100,000 - 200,000	No	No	No	No	No	No	Yes	Yes	120	63	111	62	107	59	112.667	61.3333	No	Private	46-55
265	Female	African	Secondary	Obese	Married	Employed / Self Employed	16,000 - 50,000	No	No	Yes	Yes	No	No	No		146	77	115	69	117	67	126	71	No	Private	36-45
266	Female	African	Secondary	Obese	Single	Employed / Self Employed	Prefer not to answer	No	No	No	No	No	Unknown	No		175	93	185	99	185	100	181.667	97.3333	Yes	Faith	46-55
267	Male	African	Secondary	Overweight	Married	Employed / Self Employed	16,000 - 50,000	No	No	Yes	No	No	No	No		151	79	149	73	138	71	146	74.3333	Yes	Private	>65
268	Female	African	Secondary	Healthy	Married	Employed / Self Employed	16,000 - 50,000	No	No	Yes	Yes	No	No	No		132	70	125	68	125	65	127.333	67.6667	No	Faith	36-45
269	Male	African	Secondary	Overweight	Married	Employed / Self Employed	51,000 - 100,000	No	No	Yes	Yes	No	No	No		141	80	140	80	140	80	140.333	80	Yes	Faith	56-65
270	Male	African	Tertiary	Obese	Married	Retired	100,000 - 200,000	No	No	Yes	No	Yes	Unknown	Yes	Yes	129	65	130	65	130	63	129.667	64.3333	No	Faith	56-65
271	Female	African	Secondary	Overweight	Married	Employed / Self Employed	51,000 - 100,000	No	No	No	Yes	No	No	No		143	73	136	72	137	75	138.667	73.3333	No	Private	46-55
272	Male	African	Tertiary	Overweight	Married	Employed / Self Employed	16,000 - 50,000	No	No	No	No	No	No	No		116	60	108	55	109	59	111	58	No	Private	26-35
273	Male	African	Secondary	Overweight	Single	Employed / Self Employed	16,000 - 50,000	No	No	Yes	Yes	No	No	No		111	65	117	60	107	62	111.667	62.3333	No	Private	18-25
274	Male	African	Tertiary	Overweight	Single	Employed / Self Employed	Prefer not to answer	No	No	Yes	No	No	No	No		115	75	115	86	114	71	114.667	77.3333	No	Private	26-35
275	Female	African	Tertiary	Overweight	Married	Employed / Self Employed	51,000 - 100,000	No	No	No	No	No	No	No		131	95	134	90	134	92	133	92.3333	Yes	Private	36-45
276	Male	African	Tertiary	Healthy	Single	Employed / Self Employed	16,000 - 50,000	No	No	No	Yes	No	No	No		139	85	135	85	139	88	137.667	86	No	Private	26-35
277	Male	African	Tertiary	Healthy	Married	Retired	51,000 - 100,000	No	No	No	Yes	No	No	No		112	68	118	72	114	70	114.667	70	No	Private	56-65
278	Male	African	Secondary	Overweight	Married	Employed / Self Employed	51,000 - 100,000	No	No	Yes	No	Yes	Yes	Yes	Yes	151	104	139	101	146	90	145.333	98.3333	Yes	Private	56-65
279	Female	African	Tertiary	Obese	Single	Employed / Self Employed	16,000 - 50,000	No	No	No	No	No	Unknown	No		118	76	120	80	125	78	121	78	No	Faith	26-35
280	Female	African	Tertiary	Healthy	Single	Employed / Self Employed	16,000 - 50,000	No	Yes	No	No	No	No	No		119	72	120	82	111	72	116.667	75.3333	No	Faith	26-35
281	Male	African	Tertiary	Healthy	Single	Employed / Self Employed	51,000 - 100,000	No	No	Yes	Yes	Unknown	Unknown	No		112	71	112	69	108	70	110.667	70	No	Faith	26-35
282	Female	African	Tertiary	Overweight	Single	Employed / Self Employed	Above 200,000	No	No	Yes	Yes	No	Unknown	No		114	78	113	67	113	70	113.333	71.6667	No	Faith	26-35
283	Male	African	Tertiary	Healthy	Married	Employed / Self Employed	Prefer not to answer	No	No	No	Yes	No	Yes	Yes	Yes	118	80	118	78	116	78	117.333	78.6667	No	Private	46-55
284	Male	African	Tertiary	Healthy	Single	Employed / Self Employed	Prefer not to answer	No	No	No	Yes	No	No	No		108	66	104	64	100	64	104	64.6667	No	Private	18-25
285	Male	African	Tertiary	Overweight	Married	Retired	Prefer not to answer	No	No	No	Yes	No	No	No		100	58	101	56	100	58	100.333	57.3333	No	Private	56-65
286	Male	African	Tertiary	Overweight	Married	Retired	Prefer not to answer	No	No	No	Yes	Yes	No	No		133	80	132	78	132	90	132.333	82.6667	No	Private	>65
287	Male	African	Tertiary	Healthy	Married	Retired	Prefer not to answer	No	No	No	Yes	No	No	No		101	68	101	64	100	66	100.667	66	No	Private	56-65
288	Male	African	Tertiary	Healthy	Married	Employed / Self Employed	Prefer not to answer	Yes	No	No	Yes	No	No	No		128	74	126	74	120	68	124.667	72	No	Private	46-55
290	Male	African	Primary	Healthy	Married	Employed / Self Employed	0 - 15,000	Yes	No	No	No	Unknown	Unknown	Yes	Yes	164	107	152	102	157	105	157.667	104.667	Yes	Faith	56-65
292	Male	African	Secondary	Overweight	Married	Employed / Self Employed	16,000 - 50,000	No	Yes	No	No	No	Unknown	Yes	Yes	176	99	165	105	168	152	169.667	118.667	Yes	Faith	56-65
293	Female	African	Tertiary	Underweight	Married	Employed / Self Employed	Prefer not to answer	No	No	No	Yes	Unknown	Unknown	No		135	82	147	89	139	98	140.333	89.6667	Yes	Faith	36-45
294	Female	African	Tertiary	Overweight	Married	Employed / Self Employed	16,000 - 50,000	No	No	No	No	Unknown	Unknown	No		138	85	128	104	132	98	132.667	95.6667	Yes	Faith	36-45
295	Female	African	Tertiary	Overweight	Married	Employed / Self Employed	51,000 - 100,000	No	No	No	No	Unknown	Unknown	No		135	85	133	95	130	85	132.667	88.3333	No	Faith	36-45
296	Male	African	No School	Underweight	Married	Unemployed	0 - 15,000	No	No	Yes	No	Unknown	Unknown	No		120	74	110	74	110	74	113.333	74	No	Public	56-65
297	Male	African	Secondary	Healthy	Married	Employed / Self Employed	0 - 15,000	Yes	No	Yes	No	Unknown	Unknown	No		107	71	102	75	123	78	110.667	74.6667	No	Faith	46-55
298	Female	African	Secondary	Overweight	Single	Unemployed		No	No	No	No	Unknown	Unknown	No		125	85	130	75	120	65	125	75	No	Faith	18-25
299	Male	African	Tertiary	Healthy	Single	Employed / Self Employed	51,000 - 100,000	No	No	No	Yes	Unknown	Unknown	Yes	No	117	75	105	60	114	72	112	69	No	Faith	46-55
300	Female	African	Primary	Obese	Married	Employed / Self Employed	0 - 15,000	No	No	No	Yes	Yes	Unknown	Yes	No	139	86	139	73	130	78	136	79	No	Faith	>65
301	Female	African	Primary	Overweight	Married	Employed / Self Employed	0 - 15,000	No	No	No	No	No	Unknown	Yes	Yes	104	75	103	75	110	67	105.667	72.3333	No	Faith	>65
302	Male	African	No School	Healthy	Married	Unemployed	Prefer not to answer	No	No	No	No	Unknown	No	Yes	No	168	97	157	93	147	82	157.333	90.6667	Yes	Public	>65
303	Female	African	Tertiary	Overweight	Single	Employed / Self Employed		No	No	No	No	Unknown	Unknown	No		132	103	126	106	124	100	127.333	103	Yes	Faith	18-25
305	Male	African	Secondary	Overweight	Single	Employed / Self Employed	16,000 - 50,000	No	No	No	No	Unknown	Unknown	Yes	Yes	150	93	158	91	150	96	152.667	93.3333	Yes	Faith	>65
306	Male	African	No School	Healthy	Married	Unemployed	Prefer not to answer	No	No	Yes	No	No	No	No		136	68	136	66	136	68	136	67.3333	No	Public	>65
307	Female	African	Primary	Obese	Married	Employed / Self Employed	0 - 15,000	No	No	No	No	Unknown	Unknown	Yes	Yes	132	85	141	73	135	86	136	81.3333	No	Faith	56-65
308	Female	African	No School	Healthy		Employed / Self Employed	0 - 15,000	No	No	No	No	No	Unknown	No		122	68	112	70	113	74	115.667	70.6667	No	Public	>65
309	Female	African	Tertiary	Overweight	Married	Retired		No	No	Yes	No	Yes	Yes	Yes	Yes	105	73	105	73	102	82	104	76	No	Faith	56-65
311	Male	African	No School	Overweight	Married			No	No	Yes	Yes	Unknown	Unknown	No		138	81	126	81	123	80	129	80.6667	No	Public	36-45
312	Female	African	Primary	Obese	Married	Retired		No	No	No	No	Yes	Unknown	Yes	No	148	97	140	88	142	96	143.333	93.6667	Yes	Faith	>65
313	Male	African	Secondary	Healthy	Married	Retired		No	No	No	No	Unknown	Unknown	Yes	Yes	133	74	124	76	130	70	129	73.3333	No	Faith	>65
314	Male	African	No School	Underweight	Married	Employed / Self Employed	0 - 15,000	No	No	Yes	No	Unknown	Unknown	No		123	70	125	73	127	75	125	72.6667	No	Public	26-35
315	Female	African	No School	Underweight	Married	Unemployed	0 - 15,000	No	No	Yes	No	Unknown	Unknown	No		114	78	97	77	97	75	102.667	76.6667	No	Public	46-55
316	Male	African	No School	Healthy	Married	Employed / Self Employed	16,000 - 50,000	No	No	Yes	No	Unknown	Unknown	No		126	90	130	97	115	86	123.667	91	Yes	Public	36-45
317	Male	African	Primary	Overweight	Married	Employed / Self Employed	0 - 15,000	No	No	Yes	No	Unknown	Unknown	No		119	87	126	96	120	82	121.667	88.3333	No	Faith	36-45
318	Female	African	Primary	Overweight	Married	Employed / Self Employed	0 - 15,000	No	No	Yes	No	Unknown	Unknown	No		134	84	140	82	142	76	138.667	80.6667	No	Faith	56-65
319	Female	African	Secondary	Healthy	Single	Unemployed		No	No	No	No	Unknown	Unknown	No		121	69	116	75	110	75	115.667	73	No	Faith	26-35
320	Female	African	Primary	Healthy	Married	Employed / Self Employed	0 - 15,000	No	No	Yes	No	Yes	Unknown	No		114	82	114	79	134	90	120.667	83.6667	No	Faith	56-65
321	Female	African	No School	Overweight	Married	Employed / Self Employed	0 - 15,000	No	No	Yes	Yes	Unknown	Unknown	No		130	81	120	80	115	78	121.667	79.6667	No	Public	26-35
322	Female	African	Secondary	Overweight	Married	Employed / Self Employed	0 - 15,000	No	No	Yes	No	No	Unknown	Yes	Yes	119	80	123	81	120	82	120.667	81	No	Faith	56-65
323	Male	African	Primary	Underweight	Married	Employed / Self Employed	16,000 - 50,000	Yes	No	No	No	Unknown	Unknown	No		105	92	105	89	102	80	104	87	No	Faith	46-55
324	Female	African	No School	Healthy	Married	Unemployed	0 - 15,000	No	No	Yes	No	Unknown	Unknown	No		102	56	101	51	80	47	94.3333	51.3333	No	Public	26-35
325	Female	African	Secondary	Underweight	Single	Unemployed		No	No	Yes	No	Unknown	Unknown	No		112	72	117	67	110	70	113	69.6667	No	Faith
326	Male	African	Tertiary	Healthy	Married	Unemployed	16,000 - 50,000	No	No	Yes	Yes	Unknown	Unknown	No		113	71	113	73	119	76	115	73.3333	No	Public	26-35
329	Female	African	Tertiary	Overweight	Married	Retired		No	No	No	Yes	Yes	Yes	Yes	Yes	127	73	142	75	138	76	135.667	74.6667	No	Faith	56-65
330	Male	African	Primary	Overweight	Married	Retired		Yes	Yes	No	No	No	Unknown	Yes	Yes	105	77	104	75	107	76	105.333	76	No	Faith	>65
332	Male	African	Primary	Healthy	Married	Retired		No	No	No	Yes	Yes	Unknown	No		121	72	115	74	112	72	116	72.6667	No	Faith	>65
333	Female	African	Tertiary	Healthy	Single	Unemployed		Yes	Yes	No	No	Unknown	Unknown	No		119	75	107	69	110	72	112	72	No	Faith	18-25
334	Male	African	Tertiary	Underweight	Single	Unemployed	Prefer not to answer	No	No	Yes	Yes	No	No	No		123	83	114	77	110	68	115.667	76	No	Private	18-25
335	Male	African	Tertiary	Healthy	Married	Retired		No	No	Yes	Yes	No	Unknown	No		135	92	131	85	130	86	132	87.6667	No	Faith	56-65
336	Female	African	Tertiary	Healthy	Single	Employed / Self Employed	51,000 - 100,000	No	No	No	No	Unknown	Unknown	No		103	74	102	71	102	69	102.333	71.3333	No	Faith	36-45
337	Female	Caucasian	Secondary	Healthy	Married	Unemployed	Prefer not to answer	No	No	No	Yes	No	No	No		90	68	90	66	92	60	90.6667	64.6667	No	Private	26-35
339	Male	African	Tertiary	Overweight	Married	Employed / Self Employed	Above 200,000	No	No	Yes	No	No	No	Yes	Yes	144	99	136	89	140	87	140	91.6667	Yes	Private	46-55
341	Male	African	Tertiary	Overweight	Married	Retired	Prefer not to answer	Yes	No	No	Yes	No	Yes	Yes	Yes	155	98	150	88	146	84	150.333	90	Yes	Private	56-65
342	Male	African	Tertiary	Obese	Single	Employed / Self Employed	51,000 - 100,000	No	No	No	No	No	No	No		146	76	136	92	135	83	139	83.6667	No	Private	26-35
343	Female	African	Primary	Obese	Married	Unemployed	Prefer not to answer	No	No	No	No	Yes	Yes	No		149	94	150	90	148	87	149	90.3333	Yes	Private	36-45
344	Female	African	Tertiary	Overweight	Married	Employed / Self Employed	Prefer not to answer	No	Yes	No	No	No	No	No		128	68	126	66	124	60	126	64.6667	No	Private	36-45
345	Female	African	Tertiary	Overweight	Married	Employed / Self Employed	Prefer not to answer	No	No	No	Yes	No	No	No		124	68	122	70	112	68	119.333	68.6667	No	Private	36-45
346	Male	African	Tertiary	Healthy	Married	Employed / Self Employed	51,000 - 100,000	No	No	No	Yes	No	No	No		134	80	132	78	130	80	132	79.3333	No	Private	36-45
349	Female	African	Secondary	Healthy	Married	Employed / Self Employed	Prefer not to answer	No	Yes	No	No	No	No	No		130	80	128	68	122	68	126.667	72	No	Private	18-25
350	Male	African	Tertiary	Healthy	Married	Employed / Self Employed	51,000 - 100,000	No	No	No	Yes	No	No	No		98	80	92	78	90	70	93.3333	76	No	Private	>65
351	Female	African	Primary	Overweight	Married	Employed / Self Employed	51,000 - 100,000	No	Yes	No	Yes	No	No	No		124	68	122	68	124	64	123.333	66.6667	No	Private	26-35
352	Male	African	Tertiary	Healthy	Married	Employed / Self Employed	Prefer not to answer	No	Yes	No	Yes	Yes	No	Yes	No	132	82	124	80	122	76	126	79.3333	No	Private	26-35
353	Female	African	Tertiary	Overweight	Married	Employed / Self Employed	Prefer not to answer	No	No	No	Yes	No	No	No		101	66	100	64	99	62	100	64	No	Private	36-45
354	Female	African	Tertiary	Healthy	Single	Employed / Self Employed	51,000 - 100,000	No	No	No	Yes	No	No	No		124	66	122	62	120	58	122	62	No	Private	26-35
355	Male	African	Tertiary	Healthy	Married	Employed / Self Employed	51,000 - 100,000	No	No	Yes	No	No	No	No		154	93	150	90	160	93	154.667	92	Yes	Private	36-45
356	Female	African	Tertiary	Overweight	Married	Employed / Self Employed	100,000 - 200,000	No	No	No	No	No	No	No		146	95	124	89	124	85	131.333	89.6667	No	Private	36-45
357	Male	African	Secondary	Obese	Married	Employed / Self Employed	0 - 15,000	No	No	No	No	No	No	No		173	83	165	86	150	88	162.667	85.6667	Yes	Private	46-55
358	Female	African	Primary	Healthy	Married	Unemployed	0 - 15,000	No	No	No	No	No	No	No		153	90	140	90	144	99	145.667	93	Yes	Public	26-35
359	Female	African	Primary	Healthy	Single	Unemployed	0 - 15,000	No	No	No	No	No	No	No		137	87	142	85	137	80	138.667	84	No	Public	18-25
360	Female	African	Secondary	Overweight	Married	Employed / Self Employed	0 - 15,000	No	No	No	Yes	No	No	No		139	99	139	98	139	98	139	98.3333	Yes	Public	36-45
361	Female	African	Primary	Healthy	Married	Unemployed	0 - 15,000	No	No	No	No	No	No	No		122	79	112	79	119	79	117.667	79	No	Public	36-45
363	Female	African	No School	Healthy	Married	Retired	0 - 15,000	No	No	No	No	No	No	No		119	71	119	72	119	73	119	72	No	Public	>65
364	Male	African	Primary	Underweight	Single	Unemployed	0 - 15,000	No	No	No	No	No	Unknown	No		121	66	121	67	122	65	121.333	66	No	Public	18-25
365	Female	African	No School	Underweight	Married	Employed / Self Employed	0 - 15,000	No	No	No	No	No	No	No		126	74	126	74	126	72	126	73.3333	No	Public	46-55
366	Female	African	No School	Overweight	Married	Employed / Self Employed	0 - 15,000	No	No	No	Yes	Yes	Unknown	No		159	98	151	93	143	90	151	93.6667	Yes	Public	36-45
367	Male	African	Secondary	Underweight	Single	Employed / Self Employed	16,000 - 50,000	No	No	No	No	No	No	No		99	51	96	51	98	50	97.6667	50.6667	No	Public	18-25
368	Female	African	No School	Obese	Married	Employed / Self Employed	0 - 15,000	No	No	No	No	Unknown	Unknown	No		122	87	122	77	123	76	122.333	80	No	Public	46-55
369	Female	African	No School	Obese	Married	Retired	0 - 15,000	No	No	No	No	Unknown	Unknown	No		139	97	139	96	138	96	138.667	96.3333	Yes	Public	>65
370	Female	African	No School	Healthy	Single	Unemployed	0 - 15,000	No	No	No	No	Unknown	Unknown	No		121	73	121	73	122	74	121.333	73.3333	No	Public	18-25
371	Male	African	Primary	Underweight	Married	Employed / Self Employed	16,000 - 50,000	No	No	No	No	Unknown	Unknown	No		109	62	110	63	110	64	109.667	63	No	Public	36-45
372	Male	African	Primary	Healthy	Married	Employed / Self Employed	16,000 - 50,000	No	No	No	No	No	Unknown	No		121	77	122	78	123	79	122	78	No	Public	36-45
373	Male	African	Tertiary	Obese	Married	Employed / Self Employed	100,000 - 200,000	No	No	No	No	No	No	Yes	Yes	142	90	155	94	154	90	150.333	91.3333	Yes	Private	36-45
374	Male	African	Tertiary	Overweight	Single	Employed / Self Employed	100,000 - 200,000	No	No	Yes	Yes	No	No	No		134	93	124	82	122	80	126.667	85	No	Public	26-35
375	Female	African	Primary	Overweight	Married	Employed / Self Employed	0 - 15,000	No	No	No	No	Yes	Yes	Yes	Yes	143	78	122	77	120	65	128.333	73.3333	No	Private	56-65
376	Female	African	Tertiary	Overweight	Married	Employed / Self Employed	Prefer not to answer	No	No	No	Yes	No	No	No		108	66	102	64	100	62	103.333	64	No	Private	26-35
377	Male	African	Tertiary	Healthy	Married	Employed / Self Employed	100,000 - 200,000	No	No	No	Yes	No	No	No		138	84	132	82	130	80	133.333	82	No	Private	36-45
378	Male	African	Secondary	Obese	Married	Employed / Self Employed	Above 200,000	No	No	No	No	No	No	Yes	Yes	154	74	143	92	137	92	144.667	86	Yes	Private	56-65
379	Female	African	Tertiary	Healthy	Married	Retired	Prefer not to answer	No	No	No	Yes	Yes	No	No		101	64	100	62	100	58	100.333	61.3333	No	Private	56-65
380	Female	African	Tertiary	Healthy	Single	Employed / Self Employed	51,000 - 100,000	No	No	No	Yes	No	No	No		100	58	98	58	98	60	98.6667	58.6667	No	Private	18-25
381	Male	African	Tertiary	Healthy	Married	Employed / Self Employed	51,000 - 100,000	No	No	No	Yes	No	No	No		128	68	124	66	122	60	124.667	64.6667	No	Private	26-35
382	Female	African	Tertiary	Healthy	Married	Retired	51,000 - 100,000	No	No	No	Yes	No	No	No		124	68	124	68	122	62	123.333	66	No	Private	>65
383	Female	African	Tertiary	Healthy	Single	Employed / Self Employed	Above 200,000	No	No	No	Yes	No	No	No		118	72	116	68	114	62	116	67.3333	No	Private	26-35
384	Female	African	Secondary	Healthy	Single	Employed / Self Employed	Prefer not to answer	No	No	No	Yes	No	No	No		102	64	100	62	101	60	101	62	No	Private	26-35
385	Male	African	Primary	Healthy	Married	Employed / Self Employed	16,000 - 50,000	Yes	No	No	Yes	Unknown	Unknown	No		145	65	145	64	148	65	146	64.6667	Yes	Faith	36-45
386	Female	African	Primary	Overweight	Others	Retired	16,000 - 50,000	No	No	No	Yes	No	Unknown	No		132	80	135	80	135	80	134	80	No	Faith	>65
387	Male	African	Secondary	Overweight	Married	Retired	16,000 - 50,000	No	Yes	Yes	Yes	Yes	No	Yes	Yes	135	90	138	90	138	90	137	90	No	Faith	>65
388	Female	African	No School	Healthy	Others	Retired	0 - 15,000	No	No	No	No	Yes	No	No		115	80	116	80	115	80	115.333	80	No	Faith	>65
389	Female	African	Secondary	Overweight	Married	Employed / Self Employed	16,000 - 50,000	No	No	Yes	Yes	Unknown	Unknown	No		125	60	120	60	120	60	121.667	60	No	Faith	36-45
390	Male	African	Secondary	Underweight	Married	Employed / Self Employed	0 - 15,000	Yes	Yes	Yes	No	Unknown	Unknown	No		132	98	122	94	131	99	128.333	97	Yes	Faith	46-55
391	Male	African	Primary	Healthy	Married	Employed / Self Employed	0 - 15,000	No	No	Yes	No	Yes	Unknown	Yes	No	129	76	135	76	130	72	131.333	74.6667	No	Faith	56-65
392	Male	African	Primary	Healthy	Married	Employed / Self Employed	0 - 15,000	No	No	Yes	No	No	Unknown	Yes	Yes	122	65	116	69	118	70	118.667	68	No	Faith	>65
393	Female	African	Primary		Others	Retired		No	No	No	No	Unknown	Unknown	Yes	Yes	100	63	95	61	100	60	98.3333	61.3333	No	Faith	>65
394	Female	African	Primary	Obese	Married	Employed / Self Employed	0 - 15,000	No	No	No	Yes	No	Unknown	Yes	Yes	141	91	127	88	130	99	132.667	92.6667	Yes	Faith	56-65
395	Female	African	Primary	Obese	Married	Employed / Self Employed	0 - 15,000	No	No	No	No	Unknown	Unknown	Yes	Yes	146	80	150	80	141	89	145.667	83	Yes	Faith	56-65
396	Female	African	Primary	Healthy	Married	Employed / Self Employed	0 - 15,000	No	No	No	No	Unknown	Unknown	No		112	75	122	74	118	70	117.333	73	No	Faith	36-45
397	Male	African	Primary	Overweight	Married	Employed / Self Employed	16,000 - 50,000	No	No	No	No	No	Unknown	Yes	Yes	148	78	158	85	150	80	152	81	Yes	Faith	56-65
398	Female	African	Secondary	Overweight	Married	Employed / Self Employed	16,000 - 50,000	No	No	No	Yes	No	Unknown	No		125	85	123	83	122	87	123.333	85	No	Faith	56-65
399	Male	African	Secondary	Overweight	Married	Employed / Self Employed	100,000 - 200,000	No	No	Yes	No	No	No	No		118	76	117	71	108	66	114.333	71	No	Private	46-55
400	Male	African	Primary	Healthy	Married	Employed / Self Employed	16,000 - 50,000	No	Yes	No	No	Unknown	Unknown	Yes	No	193	119	187	124	187	109	189	117.333	Yes	Faith	46-55
401	Male	African	Secondary	Healthy	Single	Unemployed		No	No	No	No	Unknown	Unknown	No		113	71	118	69	117	82	116	74	No	Faith	18-25
402	Female	African	Tertiary	Healthy	Married	Employed / Self Employed	51,000 - 100,000	No	No	No	No	Unknown	Unknown	No		102	74	101	72	100	70	101	72	No	Faith	26-35
403	Female	African	Secondary	Healthy	Married	Employed / Self Employed	0 - 15,000	No	No	No	No	Unknown	Unknown	Yes	No	154	97	102	74	109	76	121.667	82.3333	No	Faith	46-55
406	Female	African	Tertiary	Overweight	Single	Employed / Self Employed	51,000 - 100,000	No	No	No	No	Unknown	Unknown	No		106	60	105	78	100	70	103.667	69.3333	No	Faith	26-35
407	Male	African	Primary	Underweight	Married	Employed / Self Employed	Prefer not to answer	Yes	Yes	Yes	No	Unknown	Unknown	No		92	72	96	70	100	70	96	70.6667	No	Faith	56-65
408	Male	Asian	Tertiary	Obese	Married	Employed / Self Employed	100,000 - 200,000	No	No	No	No	Yes	Unknown	No		173	106	167	81	144	92	161.333	93	Yes	Private	46-55
409	Female	African	Secondary	Healthy	Married	Employed / Self Employed	16,000 - 50,000	No	No	No	Yes	Unknown	Unknown	No		174	112	173	111	167	103	171.333	108.667	Yes	Public	26-35
410	Male	African	Secondary	Healthy	Married	Employed / Self Employed	0 - 15,000	No	No	Yes	No	Yes	Unknown	No		114	81	113	82	115	76	114	79.6667	No	Faith	36-45
411	Female	African	Tertiary	Overweight	Married	Unemployed		No	No	Yes	Yes	Unknown	Unknown	No		114	83	117	82	116	82	115.667	82.3333	No	Faith	56-65
412	Male	African	No School	Healthy	Married	Unemployed	0 - 15,000	No	No	No	No	Unknown	Yes	Yes	Yes	173	101	153	98	157	98	161	99	Yes	Public	46-55
413	Female	African	Secondary	Overweight	Married	Employed / Self Employed	16,000 - 50,000	No	No	No	Yes	Unknown	Unknown	Yes	Yes	131	92	140	97	138	89	136.333	92.6667	Yes	Faith	46-55
414	Female	African	Secondary	Healthy	Married	Employed / Self Employed	16,000 - 50,000	No	No	No	No	Yes	Unknown	No		118	78	105	73	112	72	111.667	74.3333	No	Faith	46-55
415	Male	African	No School	Healthy	Married	Unemployed	0 - 15,000	No	No	No	No	Unknown	Yes	Yes	Yes	152	86	150	80	150	86	150.667	84	Yes	Public	56-65
416	Female	African	Primary	Overweight	Married	Retired		No	No	No	No	Yes	Unknown	Yes	Yes	149	88	139	81	140	88	142.667	85.6667	Yes	Faith	56-65
417	Male	African	Primary	Underweight	Married	Employed / Self Employed	16,000 - 50,000	No	No	Yes	No	Unknown	Unknown	No		126	80	121	80	117	75	121.333	78.3333	No	Public	>65
418	Male	African	Primary	Healthy	Married	Employed / Self Employed	0 - 15,000	Yes	No	No	No	Unknown	Unknown	No		134	84	138	88	135	78	135.667	83.3333	No	Faith	56-65
419	Female	African	Primary	Obese	Married	Unemployed		No	No	No	No	No	Unknown	Yes	Yes	141	104	135	96	138	100	138	100	Yes	Faith	56-65
420	Female	African	Secondary	Healthy	Married	Unemployed		No	No	No	No	No	Unknown	Yes	Yes	155	104	146	101	145	103	148.667	102.667	Yes	Faith	36-45
421	Female	African	No School	Overweight	Others	Retired		No	No	No	No	Unknown	Unknown	Yes	Yes	124	68	127	72	122	89	124.333	76.3333	No	Faith	>65
422	Male	African	Secondary	Healthy	Single	Unemployed	Prefer not to answer	No	Yes	Yes	Yes	Unknown	Unknown	No		110	70	110	75	112	75	110.667	73.3333	No	Faith	18-25
423	Male	African	Primary	Overweight	Others	Retired	16,000 - 50,000	No	Yes	No	Yes	Yes	Yes	Yes	Yes	154	90	150	90	148	88	150.667	89.3333	Yes	Faith	>65
424	Male	African	Tertiary	Healthy	Married	Employed / Self Employed	51,000 - 100,000	No	No	No	No	No	No	No		145	82	145	80	145	80	145	80.6667	Yes	Faith	46-55
425	Male	African	Secondary	Healthy	Married	Employed / Self Employed	51,000 - 100,000	Yes	No	Yes	No	No	Yes	No		139	60	141	62	145	62	141.667	61.3333	Yes	Faith	>65
426	Male	African	No School	Healthy	Others	Retired	Prefer not to answer	No	No	No	No	No	No	No		140	77	143	75	145	72	142.667	74.6667	Yes	Faith	>65
427	Female	African	Secondary	Obese	Married	Employed / Self Employed	100,000 - 200,000	No	No	Yes	Yes	No	No	Yes	No	150	80	145	78	147	80	147.333	79.3333	Yes	Faith	46-55
428	Male	African	Primary	Healthy	Others	Retired	0 - 15,000	Yes	No	Yes	Yes	Yes	Unknown	Yes	Yes	130	65	125	62	125	61	126.667	62.6667	No	Faith	>65
429	Male	African	Tertiary	Overweight	Single	Employed / Self Employed	51,000 - 100,000	No	Yes	Yes	Yes	Unknown	Unknown	No		127	71	125	70	124	68	125.333	69.6667	No	Faith	26-35
430	Female	African	Secondary	Healthy	Married	Unemployed	0 - 15,000	No	No	No	Yes	Unknown	Unknown	No		124	60	120	60	120	60	121.333	60	No	Faith	36-45
431	Female	African	Primary	Healthy	Others	Retired	0 - 15,000	No	No	No	No	No	Unknown	Yes	Yes	170	101	160	95	160	100	163.333	98.6667	Yes	Faith	>65
432	Male	African	Tertiary	Obese	Married	Employed / Self Employed	Above 200,000	No	No	Yes	Yes	No	No	Yes	Yes	134	75	133	69	135	70	134	71.3333	No	Private	36-45
433	Female	Others (Arab/Somali)	No School	Obese	Married	Employed / Self Employed	16,000 - 50,000	No	No	No	No	No	No	Yes	Yes	126	76	139	86	139	82	134.667	81.3333	No	Private	46-55
434	Female	Caucasian	Tertiary	Healthy	Married	Employed / Self Employed	100,000 - 200,000	No	No	Yes	Yes	Unknown	Unknown	No		110	56	110	55	113	56	111	55.6667	No	Faith	36-45
435	Male	African	No School	Healthy	Others	Retired	0 - 15,000	No	No	No	No	No	Yes	No		105	50	110	52	110	53	108.333	51.6667	No	Faith	>65
436	Male	African	Tertiary	Obese	Married	Employed / Self Employed	51,000 - 100,000	Yes	Yes	Yes	Yes	No	No	No		145	70	150	75	152	75	149	73.3333	Yes	Faith	36-45
437	Female	African	Secondary	Healthy	Single	Employed / Self Employed	0 - 15,000	No	No	Yes	Yes	Unknown	Unknown	No		110	67	108	65	105	65	107.667	65.6667	No	Faith	18-25
438	Female	African	Secondary	Healthy	Married	Employed / Self Employed	16,000 - 50,000	No	No	No	Yes	Unknown	Unknown	No		127	63	130	65	131	65	129.333	64.3333	No	Faith	26-35
439	Male	African	Primary	Healthy	Married	Retired	0 - 15,000	No	No	No	Yes	No	Yes	Yes	Yes	145	60	150	70	148	70	147.667	66.6667	Yes	Faith	>65
441	Male	African	Secondary	Overweight	Married	Employed / Self Employed	0 - 15,000	No	Yes	Yes	No	Unknown	Unknown	No		99	50	100	50	101	50	100	50	No	Faith	26-35
442	Female	African	Tertiary	Healthy	Married	Employed / Self Employed	51,000 - 100,000	No	Yes	Yes	Yes	Unknown	Unknown	No		133	71	130	68	130	65	131	68	No	Faith	36-45
443	Male	African	Secondary	Overweight	Married	Retired	16,000 - 50,000	Yes	No	No	Yes	Yes	Yes	Yes	Yes	150	80	155	83	157	85	154	82.6667	Yes	Faith	56-65
444	Male	African	Tertiary	Obese	Married	Employed / Self Employed	51,000 - 100,000	No	Yes	No	No	Unknown	Unknown	No		167	90	170	91	170	90	169	90.3333	Yes	Faith	56-65
445	Male	African	Primary	Healthy	Married	Unemployed	Prefer not to answer	No	No	Yes	No	No	Unknown	No		139	59	135	60	134	60	136	59.6667	No	Faith	56-65
446	Male	African	Secondary	Healthy	Married	Employed / Self Employed	16,000 - 50,000	No	No	No	No	No	No	No		177	95	172	86	161	93	170	91.3333	Yes	Private	46-55
447	Female	African	Secondary	Overweight	Married	Employed / Self Employed	16,000 - 50,000	No	No	No	Yes	No	No	No		131	77	130	75	130	73	130.333	75	No	Faith	36-45
448	Male	African	Secondary	Healthy	Married	Employed / Self Employed	51,000 - 100,000	No	No	No	Yes	Unknown	Unknown	No		130	61	125	60	125	60	126.667	60.3333	No	Faith	56-65
449	Male	African	Secondary	Healthy	Married	Employed / Self Employed	16,000 - 50,000	Yes	Yes	Yes	Yes	No	No	No		145	80	150	82	150	83	148.333	81.6667	Yes	Faith	36-45
450	Male	African	Secondary	Healthy	Single	Unemployed	Prefer not to answer	No	No	Yes	Yes	Yes	No	No		105	60	105	59	105	60	105	59.6667	No	Faith	18-25
451	Female	African	Secondary	Obese	Married	Unemployed	Prefer not to answer	No	No	No	No	No	No	No		145	60	140	60	138	57	141	59	Yes	Faith	36-45
453	Male	African	Tertiary	Healthy	Others	Employed / Self Employed	51,000 - 100,000	No	Yes	Yes	Yes	No	No	No		129	67	112	83	123	76	121.333	75.3333	No	Faith	26-35
454	Male	African	No School	Underweight	Married	Unemployed	16,000 - 50,000	No	No	No	No	Unknown	Unknown	No		151	100	148	98	132	98	143.667	98.6667	Yes	Public	46-55
455	Male	African	No School	Healthy	Married	Unemployed		No	No	No	No	Unknown	Yes	Yes	Yes	132	67	135	73	130	76	132.333	72	No	Public	>65
456	Female	African	No School	Obese	Married	Unemployed	0 - 15,000	No	No	No	No	Unknown	Yes	Yes	Yes	151	93	151	98	150	75	150.667	88.6667	Yes	Public	46-55
457	Female	African	No School	Obese	Married	Unemployed	0 - 15,000	No	No	No	No	Unknown	Unknown	No		136	79	130	86	130	86	132	83.6667	No	Public	46-55
458	Female	African	No School	Healthy	Married	Employed / Self Employed	0 - 15,000	No	No	No	No	Unknown	Unknown	No		110	70	113	69	112	69	111.667	69.3333	No	Public	36-45
459	Male	African	Tertiary	Obese	Married	Employed / Self Employed	100,000 - 200,000	Yes	Yes	No	Yes	Yes	Yes	No		147	98	154	99	153	98	151.333	98.3333	Yes	Faith
460	Female	African	No School	Overweight	Married	Employed / Self Employed	0 - 15,000	No	No	Yes	No	Unknown	Unknown	No		134	80	118	68	118	71	123.333	73	No	Public	36-45
462	Female	African	No School	Underweight	Married	Unemployed	0 - 15,000	No	No	Yes	Yes	Unknown	Unknown	No		104	66	103	65	103	65	103.333	65.3333	No	Public	26-35
463	Female	African	Tertiary	Overweight	Married	Employed / Self Employed	16,000 - 50,000	No	No	Yes	Yes	No	No	No		152	87	146	92	143	89	147	89.3333	Yes	Faith	26-35
465	Male	African	No School	Healthy	Married	Unemployed	0 - 15,000	No	No	Yes	No	Unknown	Unknown	No		114	70	114	70	112	70	113.333	70	No	Public	36-45
466	Female	African	Secondary	Overweight	Married	Employed / Self Employed	16,000 - 50,000	No	No	Yes	Yes	No	No	No		117	75	112	75	116	76	115	75.3333	No	Faith	36-45
467	Female	African	No School	Underweight	Married	Employed / Self Employed	0 - 15,000	No	No	Yes	No	Unknown	Unknown	No		107	67	100	65	97	58	101.333	63.3333	No	Public	46-55
468	Male	African	Secondary	Healthy	Married	Employed / Self Employed	0 - 15,000	No	No	Yes	No	No	No	No		88	58	92	64	101	65	93.6667	62.3333	No	Faith	36-45
470	Female	African	No School	Underweight	Married	Employed / Self Employed	0 - 15,000	No	No	No	No	Unknown	Unknown	No		99	61	99	51	99	52	99	54.6667	No	Public	26-35
471	Male	African	Primary	Overweight	Married	Employed / Self Employed	0 - 15,000	No	Yes	Yes	No	No	No	No		159	104	156	106	152	101	155.667	103.667	Yes	Faith	56-65
472	Male	African	No School	Healthy	Married	Employed / Self Employed	0 - 15,000	No	No	No	No	Yes	Yes	Yes	Yes	127	75	120	80	125	81	124	78.6667	No	Public	56-65
473	Male	African	Primary	Healthy	Married	Employed / Self Employed	16,000 - 50,000	No	Yes	Yes	Yes	Yes	Yes	Yes	Yes	153	96	154	98	152	94	153	96	Yes	Faith	46-55
474	Male	African	No School	Healthy	Married	Employed / Self Employed	0 - 15,000	No	No	No	No	Unknown	Unknown	No		180	107	179	101	167	98	175.333	102	Yes	Public	>65
475	Male	African	Secondary	Healthy	Single	Employed / Self Employed	0 - 15,000	Yes	No	Yes	Yes	No	No	No		136	81	135	78	132	76	134.333	78.3333	No	Faith	26-35
476	Male	African	Primary	Overweight	Married	Employed / Self Employed	0 - 15,000	Yes	Yes	Yes	Yes	No	Yes	Yes	Yes	115	78	134	87	132	89	127	84.6667	No	Faith	>65
477	Female	African	No School	Overweight	Married	Employed / Self Employed	0 - 15,000	No	No	No	Yes	Unknown	Unknown	No		121	70	121	67	117	67	119.667	68	No	Public	26-35
478	Female	African	No School	Healthy	Others	Employed / Self Employed	0 - 15,000	No	No	Yes	No	Unknown	Unknown	No		152	72	152	72	157	74	153.667	72.6667	Yes	Public	>65
479	Female	African	Primary	Healthy	Married	Employed / Self Employed	0 - 15,000	No	No	Yes	Yes	Yes	No	No		117	74	118	86	136	67	123.667	75.6667	No	Faith	56-65
480	Male	African	Primary	Healthy	Married	Employed / Self Employed	0 - 15,000	Yes	No	Yes	Yes	No	No	Yes	No	160	112	164	108	156	103	160	107.667	Yes	Faith	56-65
481	Female	African	No School	Obese	Others	Employed / Self Employed	0 - 15,000	No	No	No	No	Unknown	Unknown	Yes	No	149	90	136	87	136	83	140.333	86.6667	Yes	Public	56-65
482	Female	African	Primary	Obese	Married	Employed / Self Employed	0 - 15,000	No	No	Yes	Yes	No	No	No		144	91	139	87	143	89	142	89	Yes	Faith	56-65
483	Female	African	Tertiary	Healthy	Married	Employed / Self Employed	0 - 15,000	No	No	Yes	No	Yes	No	No		109	66	123	79	118	85	116.667	76.6667	No	Private	26-35
484	Female	African	Primary	Healthy	Single	Employed / Self Employed	0 - 15,000	No	No	Yes	Yes	No	No	No		126	73	138	76	129	69	131	72.6667	No	Faith	46-55
485	Female	African	No School	Overweight	Married	Employed / Self Employed	0 - 15,000	No	No	No	No	Unknown	Unknown	No		135	82	122	81	126	78	127.667	80.3333	No	Public	26-35
486	Female	African	Secondary	Underweight	Married	Employed / Self Employed	0 - 15,000	No	No	No	Yes	No	No	No		106	76	106	67	108	68	106.667	70.3333	No	Faith	18-25
487	Male	African	Primary	Obese	Married	Employed / Self Employed	0 - 15,000	Yes	Yes	No	No	No	No	No		153	82	152	84	149	67	151.333	77.6667	Yes	Faith	>65
488	Female	African	No School	Underweight	Others	Unemployed	0 - 15,000	No	No	No	No	Unknown	Unknown	No		122	78	122	78	112	75	118.667	77	No	Public	46-55
489	Female	African	Primary	Obese	Married	Employed / Self Employed	0 - 15,000	No	No	No	Yes	No	No	Yes	Yes	152	92	153	98	148	96	151	95.3333	Yes	Faith	>65
490	Female	African	Tertiary	Overweight	Married	Employed / Self Employed	0 - 15,000	No	No	Yes	Yes	No	Yes	Yes	Yes	150	101	161	100	144	91	151.667	97.3333	Yes	Faith	56-65
491	Male	African	Tertiary	Healthy	Married	Unemployed	0 - 15,000	No	No	No	Yes	No	No	No		123	84	131	85	124	92	126	87	No	Faith	56-65
492	Male	African	Tertiary	Obese	Others	Employed / Self Employed	100,000 - 200,000	No	No	No	No	No	Yes	Yes	Yes	119	82	124	78	121	83	121.333	81	No	Private	46-55
493	Male	African	Primary	Healthy	Married	Employed / Self Employed	0 - 15,000	Yes	Yes	Yes	Yes	No	No	No		169	94	154	78	148	83	157	85	Yes	Faith	>65
495	Female	African	Tertiary	Healthy	Single	Unemployed	0 - 15,000	No	No	Yes	Yes	No	No	No		92	73	109	77	107	59	102.667	69.6667	No	Faith	18-25
496	Female	African	Secondary	Healthy	Married	Unemployed	0 - 15,000	No	No	Yes	Yes	No	No	No		141	77	136	84	138	86	138.333	82.3333	No	Faith	46-55
497	Male	African	Tertiary	Overweight	Married	Retired	16,000 - 50,000	No	Yes	Yes	Yes	Yes	No	Yes	Yes	134	91	140	88	139	84	137.667	87.6667	No	Faith	56-65
498	Female	African	No School	Overweight	Married	Unemployed	0 - 15,000	No	No	No	No	Unknown	Unknown	No		112	76	112	74	109	73	111	74.3333	No	Public	26-35
499	Female	African	Primary	Healthy	Married	Unemployed	0 - 15,000	Yes	Yes	Yes	Yes	Yes	No	No		142	96	154	107	140	101	145.333	101.333	Yes	Faith	>65
500	Male	African	Tertiary	Overweight	Married	Employed / Self Employed	16,000 - 50,000	No	No	Yes	Yes	Unknown	Unknown	No		123	78	123	75	113	71	119.667	74.6667	No	Public	36-45
501	Female	African	No School	Healthy	Others	Unemployed	0 - 15,000	No	No	Yes	No	Unknown	Unknown	No		120	77	125	80	120	80	121.667	79	No	Public	46-55
502	Female	African	Primary	Healthy	Married	Unemployed	0 - 15,000	No	No	No	Yes	No	Yes	Yes	Yes	140	86	147	86	157	92	148	88	Yes	Faith	>65
503	Female	African	Primary	Healthy	Married	Employed / Self Employed	0 - 15,000	No	No	Yes	No	Unknown	Unknown	No		131	87	130	87	130	87	130.333	87	No	Public	36-45
504	Male	African	No School	Underweight	Married	Unemployed	0 - 15,000	No	No	Yes	No	Unknown	Unknown	No		112	89	112	69	100	69	108	75.6667	No	Public	26-35
505	Female	African	Tertiary	Overweight	Married	Employed / Self Employed	51,000 - 100,000	No	No	Yes	Yes	Unknown	Unknown	No		112	77	109	74	104	72	108.333	74.3333	No	Public	26-35
506	Female	African	Tertiary	Overweight	Married	Employed / Self Employed	51,000 - 100,000	No	No	Yes	Yes	Unknown	Unknown	No		112	68	99	70	112	73	107.667	70.3333	No	Public	36-45
507	Female	African	Tertiary	Overweight	Married	Employed / Self Employed	16,000 - 50,000	No	No	Yes	No	No	No	No		150	99	149	96	135	96	144.667	97	Yes	Private	46-55
508	Female	African	Primary	Obese	Married	Employed / Self Employed	51,000 - 100,000	No	No	No	Yes	Unknown	Unknown	No		130	86	136	86	136	86	134	86	No	Public	46-55
509	Male	African	Secondary	Overweight	Married	Employed / Self Employed	16,000 - 50,000	No	Yes	No	No	Unknown	Unknown	Yes	No	150	101	150	103	152	107	150.667	103.667	Yes	Public	36-45
510	Female	African	Primary	Overweight	Married	Employed / Self Employed	0 - 15,000	No	No	Yes	Yes	No	No	No		118	86	134	95	130	89	127.333	90	No	Faith	46-55
511	Female	African	No School	Overweight	Married	Unemployed	0 - 15,000	No	No	No	No	Unknown	Unknown	No		137	84	137	79	130	76	134.667	79.6667	No	Public	56-65
512	Female	African	Tertiary	Underweight	Married	Retired	0 - 15,000	No	No	Yes	Yes	No	No	Yes	Yes	117	79	130	84	128	83	125	82	No	Faith	>65
513	Female	African	Primary	Overweight	Married	Unemployed	0 - 15,000	No	No	Yes	Yes	No	No	No		116	85	118	76	116	74	116.667	78.3333	No	Faith	36-45
514	Female	African	No School	Healthy	Married	Unemployed	0 - 15,000	No	No	Yes	No	Unknown	Unknown	No		112	74	112	70	112	68	112	70.6667	No	Public	46-55
515	Male	African	Secondary	Overweight	Married	Retired	16,000 - 50,000	No	No	Yes	Yes	No	No	No		124	81	126	91	127	86	125.667	86	No	Faith	56-65
516	Female	African	Primary	Obese	Married	Employed / Self Employed	0 - 15,000	No	No	Yes	Yes	No	No	No		115	83	121	81	120	84	118.667	82.6667	No	Faith	46-55
517	Male	African	Tertiary	Overweight	Married	Employed / Self Employed	100,000 - 200,000	No	Yes	No	Yes	No	No	No		166	95	167	88	162	93	165	92	Yes	Faith	36-45
518	Male	African	Tertiary	Healthy	Single	Employed / Self Employed	51,000 - 100,000	No	Yes	Yes	Yes	No	No	No		138	76	136	82	139	86	137.667	81.3333	No	Faith	36-45
519	Female	African	Tertiary	Healthy	Single	Employed / Self Employed	16,000 - 50,000	No	No	Yes	Yes	No	No	No		123	67	128	56	132	61	127.667	61.3333	No	Faith	18-25
520	Female	African	Tertiary	Obese	Single	Employed / Self Employed	16,000 - 50,000	No	No	No	No	No	No	No		117	96	112	84	116	89	115	89.6667	No	Faith	18-25
522	Male	Asian	Tertiary	Obese	Married	Employed / Self Employed	Above 200,000	No	No	No	Yes	Yes	Unknown	Yes	Yes	119	70	114	71	116	72	116.333	71	No	Private	46-55
523	Female	African	Primary	Healthy	Married	Unemployed	0 - 15,000	No	No	Yes	No	Unknown	Unknown	No		131	89	131	86	127	85	129.667	86.6667	No	Public	26-35
524	Male	African	Tertiary	Overweight	Single	Employed / Self Employed	Prefer not to answer	No	No	Yes	No	No	No	No		117	81	112	83	116	76	115	80	No	Faith	26-35
525	Male	African	Tertiary	Overweight	Married	Employed / Self Employed	100,000 - 200,000	No	No	No	No	No	Unknown	No		158	98	138	90	136	89	144	92.3333	Yes	Private	46-55
526	Male	African	Primary	Healthy	Married	Employed / Self Employed	16,000 - 50,000	No	No	No	No	No	No	Yes	Yes	148	100	138	101	144	98	143.333	99.6667	Yes	Private	56-65
527	Female	African	Secondary	Overweight	Married	Employed / Self Employed	51,000 - 100,000	No	No	Yes	No	No	No	No		154	103	143	91	135	88	144	94	Yes	Private	36-45
528	Male	Asian	Tertiary	Overweight	Married	Employed / Self Employed	Prefer not to answer	Yes	No	No	Yes	No	No	No		108	79	110	80	108	76	108.667	78.3333	No	Private	36-45
529	Female	African	Tertiary	Healthy	Married	Employed / Self Employed	51,000 - 100,000	No	No	No	Yes	No	No	No		122	64	121	66	122	64	121.667	64.6667	No	Private	26-35
530	Female	African	Secondary	Overweight	Single	Employed / Self Employed	Prefer not to answer	No	No	No	Yes	No	No	No		124	66	122	64	122	60	122.667	63.3333	No	Private	18-25
531	Male	African	Tertiary	Overweight	Married	Employed / Self Employed	Prefer not to answer	No	No	No	Yes	No	No	No		130	78	131	80	128	80	129.667	79.3333	No	Private	26-35
532	Female	African	Tertiary	Overweight	Married	Employed / Self Employed	Prefer not to answer	No	No	No	Yes	No	No	No		106	58	104	54	110	62	106.667	58	No	Private
533	Male	African	Tertiary	Overweight	Single	Employed / Self Employed	100,000 - 200,000	No	Yes	Yes	Yes	Yes	No	No		128	82	126	74	124	78	126	78	No	Private	26-35
534	Male	African	Tertiary	Overweight	Married	Employed / Self Employed	100,000 - 200,000	No	No	No	Yes	No	No	No		98	60	99	58	99	58	98.6667	58.6667	No	Private	46-55
535	Male	Asian	Tertiary	Healthy	Married	Employed / Self Employed	Prefer not to answer	No	No	No	Yes	No	Yes	Yes	Yes	138	82	134	80	130	80	134	80.6667	No	Private	56-65
536	Male	African	Tertiary	Healthy	Married	Employed / Self Employed	Prefer not to answer	No	No	No	No	No	No	No		109	68	108	66	104	60	107	64.6667	No	Private	36-45
537	Male	African	Secondary	Healthy	Married	Employed / Self Employed	0 - 15,000	Yes	No	Yes	Yes	No	No	No		123	76	134	72	132	73	129.667	73.6667	No	Faith	46-55
538	Male	African	Secondary	Overweight	Married	Employed / Self Employed	0 - 15,000	No	Yes	No	Yes	No	Yes	Yes	Yes	132	76	132	72	134	76	132.667	74.6667	No	Faith	>65
539	Male	African	Primary	Overweight	Married	Retired	0 - 15,000	No	No	No	Yes	Yes	No	No		143	94	141	92	150	93	144.667	93	Yes	Faith	>65
540	Male	African	Primary	Overweight	Married	Employed / Self Employed	0 - 15,000	No	No	Yes	Yes	No	No	No		116	71	116	68	119	70	117	69.6667	No	Faith	56-65
541	Male	African	Tertiary	Healthy	Married	Employed / Self Employed	0 - 15,000	No	No	No	Yes	No	No	No		112	56	108	62	112	64	110.667	60.6667	No	Faith	46-55
542	Male	African	Secondary	Obese	Married	Retired	0 - 15,000	Yes	Yes	Yes	Yes	No	No	Yes	Yes	188	95	179	101	178	96	181.667	97.3333	Yes	Faith
543	Male	African	Secondary	Overweight	Married	Unemployed	0 - 15,000	Yes	No	Yes	Yes	No	No	No		117	79	113	82	112	76	114	79	No	Faith	46-55
544	Male	African	Primary	Healthy	Married	Unemployed	0 - 15,000	Yes	Yes	Yes	Yes	No	No	No		122	73	124	73	123	74	123	73.3333	No	Faith	>65
545	Male	African	Secondary	Overweight	Single	Unemployed	0 - 15,000	No	No	Yes	Yes	No	No	No		129	93	132	74	128	73	129.667	80	No	Faith
546	Male	African	Secondary	Healthy	Married	Unemployed	0 - 15,000	No	No	No	Yes	No	No	No		106	67	104	66	102	68	104	67	No	Faith	>65
547	Male	African	Secondary	Healthy	Married	Retired	16,000 - 50,000	No	No	Yes	Yes	No	No	Yes	Yes	168	92	174	90	172	94	171.333	92	Yes	Faith	>65
548	Male	African	Primary	Overweight	Married	Unemployed	0 - 15,000	No	No	Yes	Yes	No	No	No		154	96	152	94	156	96	154	95.3333	Yes	Faith	>65
549	Male	African	Tertiary	Overweight	Single	Employed / Self Employed	16,000 - 50,000	Yes	Yes	Yes	Yes	No	No	No		109	75	105	70	108	70	107.333	71.6667	No	Faith	26-35
550	Male	African	Primary	Overweight	Married	Employed / Self Employed	0 - 15,000	Yes	Yes	Yes	Yes	No	No	No		122	80	124	80	126	87	124	82.3333	No	Faith	36-45
551	Male	African	Primary	Overweight	Married	Employed / Self Employed	0 - 15,000	No	No	No	Yes	No	No	No		157	114	173	95	165	92	165	100.333	Yes	Faith	>65
552	Male	African	Tertiary	Healthy	Single	Employed / Self Employed	16,000 - 50,000	No	No	Yes	Yes	No	No	No		120	83	122	68	112	70	118	73.6667	No	Faith	26-35
553	Male	African	Tertiary	Obese	Married	Employed / Self Employed	16,000 - 50,000	No	No	Yes	Yes	Yes	No	No		129	86	125	85	123	84	125.667	85	No	Faith	56-65
554	Male	African	Primary	Overweight	Married	Retired	0 - 15,000	No	No	Yes	Yes	No	No	No		135	101	133	94	130	89	132.667	94.6667	Yes	Faith	56-65
555	Male	African	Tertiary	Overweight	Single	Employed / Self Employed	16,000 - 50,000	No	Yes	Yes	Yes	No	No	No		104	72	120	72	123	68	115.667	70.6667	No	Faith	26-35
556	Male	African	Primary	Healthy	Married	Unemployed	0 - 15,000	No	No	No	No	No	No	No		136	64	134	62	138	62	136	62.6667	No	Faith	>65
557	Male	Caucasian	Secondary	Obese	Married	Employed / Self Employed	0 - 15,000	No	No	Yes	Yes	No	No	No		149	88	139	93	138	92	142	91	Yes	Faith	36-45
558	Female	African	Secondary	Healthy	Married	Employed / Self Employed	0 - 15,000	No	No	Yes	Yes	No	No	No		123	66	112	80	126	83	120.333	76.3333	No	Faith	36-45
559	Female	African	Tertiary	Overweight	Married	Employed / Self Employed	16,000 - 50,000	No	No	Yes	Yes	No	No	No		116	76	109	59	108	62	111	65.6667	No	Faith	26-35
560	Female	African	Tertiary	Obese	Single	Employed / Self Employed	0 - 15,000	No	Yes	No	No	No	No	No		132	96	138	96	140	111	136.667	101	Yes	Faith	36-45
561	Female	African	Primary	Obese	Married	Unemployed	0 - 15,000	No	No	No	Yes	No	No	Yes	No	144	86	145	95	161	96	150	92.3333	Yes	Faith	>65
562	Female	African	Tertiary	Obese	Married	Employed / Self Employed	16,000 - 50,000	No	Yes	Yes	Yes	No	No	No		133	92	103	70	106	69	114	77	No	Faith	26-35
563	Female	African	Primary	Obese	Married	Retired	0 - 15,000	No	No	No	Yes	No	No	No		131	71	128	67	138	72	132.333	70	No	Faith	>65
564	Female	African	Primary	Obese	Married	Unemployed	0 - 15,000	No	No	No	Yes	No	No	No		157	90	152	89	149	92	152.667	90.3333	Yes	Faith	56-65
565	Female	African	Tertiary	Overweight	Single	Employed / Self Employed	16,000 - 50,000	No	Yes	Yes	Yes	No	No	No		141	94	131	91	132	92	134.667	92.3333	Yes	Faith	26-35
566	Female	African	No School	Healthy	Married	Unemployed	0 - 15,000	No	No	No	Yes	No	No	No		124	71	121	70	119	74	121.333	71.6667	No	Faith	>65
567	Female	African	No School	Obese	Married	Unemployed	0 - 15,000	No	No	No	Yes	No	No	No		105	69	104	57	112	65	107	63.6667	No	Faith	>65
568	Female	African	Primary	Healthy	Married	Employed / Self Employed	0 - 15,000	No	No	Yes	Yes	Yes	No	No		109	70	118	73	114	78	113.667	73.6667	No	Faith	>65
569	Female	African	No School	Obese	Married	Unemployed	0 - 15,000	No	No	No	Yes	No	No	No		126	95	125	94	128	86	126.333	91.6667	Yes	Faith	56-65
570	Female	African	Tertiary	Obese	Married	Employed / Self Employed	0 - 15,000	No	Yes	Yes	Yes	No	No	No		107	67	112	70	115	79	111.333	72	No	Faith	26-35
571	Female	African	Secondary	Obese	Married	Employed / Self Employed	16,000 - 50,000	No	No	No	Yes	No	No	No		115	82	113	68	115	69	114.333	73	No	Faith	36-45
572	Female	African	Tertiary	Healthy	Single	Employed / Self Employed	16,000 - 50,000	No	No	No	Yes	No	No	No		123	87	124	84	122	86	123	85.6667	No	Faith	26-35
573	Male	African	Secondary	Overweight	Married	Employed / Self Employed	16,000 - 50,000	No	No	Yes	Yes	No	No	No		116	77	116	77	111	81	114.333	78.3333	No	Faith	36-45
574	Female	African	Primary	Obese	Married	Unemployed	0 - 15,000	No	No	No	Yes	No	No	No		107	69	116	73	117	68	113.333	70	No	Faith	>65
575	Female	African	Secondary	Healthy	Married	Employed / Self Employed	0 - 15,000	No	No	No	Yes	No	No	No		124	63	110	80	107	67	113.667	70	No	Faith	>65
576	Female	African	Secondary	Overweight	Married	Employed / Self Employed	0 - 15,000	No	No	Yes	Yes	No	No	No		147	89	144	91	141	99	144	93	Yes	Faith	46-55
577	Female	African	Primary	Healthy	Married	Unemployed	0 - 15,000	No	Yes	Yes	Yes	No	No	No		113	78	132	79	131	76	125.333	77.6667	No	Faith	56-65
581	Male	African	Secondary	Healthy	Married	Unemployed	51,000 - 100,000	No	No	No	No	Yes	Yes	Yes	Yes	170	98	165	90	170	100	168.333	96	Yes	Faith
583	Male	African	Secondary	Healthy	Others	Retired	16,000 - 50,000	No	No	No	No	Yes	Yes	Yes	Yes	126	62	116	68	140	72	127.333	67.3333	No	Faith	>65
585	Male	African	Secondary	Overweight	Married	Employed / Self Employed	51,000 - 100,000	No	No	Yes	No	Yes	Yes	Yes	Yes	132	91	134	82	127	73	131	82	No	Faith	56-65
586	Female	African	Secondary	Obese	Married	Employed / Self Employed	51,000 - 100,000	No	No	No	No	Yes	Yes	Yes	Yes	163	89	152	84	167	99	160.667	90.6667	Yes	Faith	46-55
587	Male	African	Tertiary	Overweight	Single	Unemployed	0 - 15,000	No	No	No	Yes	No	Yes	Yes	No	155	91	160	106	108	63	141	86.6667	Yes	Faith	18-25
588	Female	African	Tertiary	Obese	Married	Employed / Self Employed	51,000 - 100,000	No	No	No	No	No	Yes	Yes	Yes	125	64	132	63	150	76	135.667	67.6667	No	Faith	36-45
589	Male	African	Tertiary	Healthy	Single	Employed / Self Employed	100,000 - 200,000	No	No	Yes	No	No	No	No		137	68	140	72	128	66	135	68.6667	No	Faith	26-35
590	Male	African	Tertiary	Healthy	Married	Retired	100,000 - 200,000	No	No	No	Yes	Yes	No	Yes	Yes	170	52	143	86	160	94	157.667	77.3333	Yes	Faith	>65
591	Male	African	Primary	Healthy	Married	Unemployed	16,000 - 50,000	No	No	No	Yes	No	Yes	Yes	No	184	78	180	70	182	96	182	81.3333	Yes	Faith	56-65
592	Female	African	Primary	Healthy	Married	Employed / Self Employed	0 - 15,000	No	No	No	No	No	Yes	No		129	73	146	72	140	82	138.333	75.6667	No	Faith	36-45
593	Female	African	Secondary	Obese	Married	Employed / Self Employed	Prefer not to answer	No	No	No	No	Unknown	Unknown	No		129	86	108	76	120	70	119	77.3333	No	Faith	36-45
594	Male	African	Primary	Overweight	Married	Employed / Self Employed	0 - 15,000	No	No	No	No	No	Unknown	No		120	76	120	70	121	72	120.333	72.6667	No	Faith	46-55
595	Female	African	Primary	Overweight	Married	Unemployed		No	No	No	No	No	Unknown	Yes	Yes	146	94	160	111	154	102	153.333	102.333	Yes	Faith	46-55
596	Female	African	Primary	Healthy	Married	Employed / Self Employed	0 - 15,000	No	No	Yes	No	Unknown	Unknown	No		138	88	137	86	135	89	136.667	87.6667	No	Faith	56-65
597	Female	African	Tertiary	Healthy	Married	Employed / Self Employed	0 - 15,000	No	Yes	No	No	Unknown	Unknown	Yes	Yes	127	87	118	86	120	91	121.667	88	No	Faith	36-45
598	Female	African	Primary	Underweight	Married	Unemployed		No	No	No	No	No	No	No		120	84	121	76	120	80	120.333	80	No	Faith	46-55
599	Female	African	Tertiary	Overweight	Married	Retired		No	No	No	No	Unknown	Unknown	No		128	83	125	84	124	85	125.667	84	No	Faith	56-65
600	Male	African	Primary	Healthy	Married	Employed / Self Employed	0 - 15,000	No	No	No	No	No	Unknown	No		110	78	105	74	109	70	108	74	No	Faith	>65
601	Female	African	Primary	Underweight	Married	Retired		No	No	No	No	No	No	No		91	78	118	85	94	70	101	77.6667	No	Faith	46-55
602	Male	African	Primary	Healthy	Married	Employed / Self Employed	0 - 15,000	No	No	No	No	Yes	Yes	Yes	Yes	146	84	136	56	142	70	141.333	70	Yes	Faith	56-65
603	Female	African	Tertiary	Healthy	Single	Unemployed		No	Yes	No	No	Yes	No	No		117	80	115	72	110	78	114	76.6667	No	Faith	26-35
604	Male	African	Primary	Healthy	Married	Employed / Self Employed	0 - 15,000	No	No	No	No	No	Unknown	No		119	82	112	81	113	78	114.667	80.3333	No	Faith	>65
605	Male	African	Primary	Healthy	Married	Retired		No	No	No	No	Unknown	Unknown	No		145	85	152	87	145	90	147.333	87.3333	Yes	Faith	>65
606	Female	African	Secondary	Overweight	Married	Employed / Self Employed	0 - 15,000	No	No	No	No	Unknown	Unknown	No		110	78	112	83	113	78	111.667	79.6667	No	Faith	36-45
607	Female	African	Tertiary	Healthy	Single	Employed / Self Employed	16,000 - 50,000	No	No	No	No	Unknown	Unknown	No		103	81	101	78	100	70	101.333	76.3333	No	Faith	26-35
608	Female	African	Secondary	Obese	Married	Employed / Self Employed	0 - 15,000	No	No	No	No	Unknown	Unknown	Yes	Yes	151	83	154	89	150	90	151.667	87.3333	Yes	Faith	56-65
609	Female	African	Primary	Underweight	Others	Employed / Self Employed	0 - 15,000	No	No	No	Yes	Unknown	Unknown	Yes	Yes	106	80	109	82	107	78	107.333	80	No	Faith	46-55
610	Female	African	Primary	Overweight	Married	Retired		No	No	No	No	Yes	Yes	Yes	Yes	139	75	150	80	150	76	146.333	77	Yes	Faith	56-65
611	Male	African	Secondary	Healthy	Married	Employed / Self Employed	0 - 15,000	No	No	No	No	Yes	Unknown	Yes	Yes	130	88	125	87	134	87	129.667	87.3333	No	Faith	56-65
612	Female	African	No School	Healthy	Married	Unemployed		No	No	No	No	No	Unknown	No		103	74	119	81	111	74	111	76.3333	No	Faith	>65
613	Female	African	Tertiary	Overweight	Married	Retired		No	No	No	No	No	No	No		150	69	125	74	120	70	131.667	71	No	Faith	>65
614	Male	African	Primary	Obese	Married	Unemployed		Yes	No	No	No	Yes	Unknown	Yes	Yes	139	62	147	77	149	79	145	72.6667	Yes	Faith	>65
615	Male	African	Secondary	Healthy	Married	Employed / Self Employed	16,000 - 50,000	No	No	No	No	Yes	Unknown	No		152	96	147	96	138	92	145.667	94.6667	Yes	Faith	56-65
616	Male	African	Tertiary	Overweight	Single	Employed / Self Employed	51,000 - 100,000	No	Yes	No	No	Yes	Unknown	No		106	81	110	76	106	79	107.333	78.6667	No	Faith	36-45
617	Female	African	Primary	Overweight	Married	Employed / Self Employed	0 - 15,000	No	No	No	No	Yes	Yes	Yes	Yes	175	84	158	81	158	88	163.667	84.3333	Yes	Faith	56-65
619	Female	African	Secondary	Overweight	Others	Employed / Self Employed	0 - 15,000	No	No	No	No	No	Yes	Yes	Yes	112	73	113	79	116	80	113.667	77.3333	No	Faith	>65
620	Female	African	Tertiary	Healthy	Married	Employed / Self Employed	Prefer not to answer	No	No	No	Yes	No	No	No		128	84	128	78	126	72	127.333	78	No	Private	26-35
621	Male	African	Tertiary	Overweight	Married	Employed / Self Employed	100,000 - 200,000	No	No	No	Yes	No	No	No		110	74	108	78	106	74	108	75.3333	No	Private	36-45
622	Female	African	Tertiary	Overweight	Single	Employed / Self Employed	51,000 - 100,000	No	No	No	Yes	No	No	No		100	58	101	60	100	58	100.333	58.6667	No	Private	26-35
623	Female	African	Tertiary	Healthy	Married	Employed / Self Employed	51,000 - 100,000	No	No	No	Yes	No	No	No		132	80	130	82	128	78	130	80	No	Private	26-35
624	Female	African	Tertiary	Healthy	Married	Employed / Self Employed	51,000 - 100,000	No	No	No	No	No	No	No		128	68	126	66	122	64	125.333	66	No	Private	36-45
625	Male	African	Secondary	Healthy	Single	Unemployed	51,000 - 100,000	No	No	No	Yes	Unknown	No	No		101	62	100	60	100	58	100.333	60	No	Private	18-25
626	Female	African	Tertiary	Overweight	Single	Employed / Self Employed	100,000 - 200,000	No	No	No	Yes	Yes	No	No		130	82	132	80	130	72	130.667	78	No	Private	26-35
627	Male	African	Tertiary	Overweight	Single	Employed / Self Employed	Above 200,000	Yes	Yes	No	Yes	No	No	No		108	66	104	62	100	60	104	62.6667	No	Private	26-35
629	Male	African	Secondary	Obese	Married	Employed / Self Employed	100,000 - 200,000	No	No	No	Yes	Yes	No	No		130	75	149	60	134	66	137.667	67	No	Faith	56-65
630	Male	African	Tertiary	Overweight	Married	Retired	51,000 - 100,000	No	No	Yes	Yes	Yes	Yes	Yes	Yes	160	78	180	90	176	78	172	82	Yes	Faith	>65
631	Male	African	No School	Healthy	Married	Employed / Self Employed	0 - 15,000	No	No	Yes	No	Unknown	Unknown	No		164	88	161	85	161	83	162	85.3333	Yes	Public	56-65
632	Female	African	No School	Obese	Others	Unemployed	Prefer not to answer	No	No	No	No	Unknown	Unknown	Yes	No	132	81	132	77	115	70	126.333	76	No	Public	>65
633	Male	African	No School	Healthy	Married	Unemployed	Prefer not to answer	No	No	Yes	No	Unknown	Unknown	No		149	98	165	102	149	92	154.333	97.3333	Yes	Public	>65
634	Female	African	No School	Overweight	Married	Unemployed	Prefer not to answer	No	No	Yes	No	No	No	No		147	87	150	87	135	87	144	87	Yes	Public	56-65
635	Male	African	No School	Obese	Others	Unemployed	Prefer not to answer	No	No	No	No	Yes	Yes	Yes	No	143	90	148	97	148	99	146.333	95.3333	Yes	Public	56-65
636		African	Tertiary		Married	Employed / Self Employed	51,000 - 100,000	No	No	No	No	Unknown	Unknown	No		118	83	119	86	119	86	118.667	85	No	Public	36-45
637	Female	African	No School	Obese	Others	Unemployed	Prefer not to answer	No	No	No	No	No	No	No		152	81	140	81	147	86	146.333	82.6667	Yes	Public	56-65
638	Male	African	No School	Overweight	Married	Unemployed	Prefer not to answer	No	No	No	No	No	Yes	Yes	Yes	152	81	140	81	142	92	144.667	84.6667	Yes	Public	>65
639	Female	African	No School	Obese	Married	Unemployed	Prefer not to answer	No	No	Yes	No	No	No	No		127	83	125	83	121	82	124.333	82.6667	No	Public	26-35
640	Male	African	Primary	Healthy	Married	Unemployed	16,000 - 50,000	No	No	Yes	Yes	No	Yes	No		106	79	103	67	112	72	107	72.6667	No	Faith	56-65
641	Female	African	Tertiary	Obese	Married	Employed / Self Employed	51,000 - 100,000	No	No	Yes	Yes	No	No	No		148	107	153	102	143	99	148	102.667	Yes	Faith	26-35
642	Male	African	Secondary	Underweight	Married	Employed / Self Employed	16,000 - 50,000	No	No	Yes	Yes	No	No	No		129	42	129	65	112	50	123.333	52.3333	No	Faith	46-55
643	Male	African	Secondary	Overweight	Married	Unemployed	16,000 - 50,000	No	No	No	Yes	No	Yes	Yes	Yes	127	92	133	95	134	89	131.333	92	Yes	Faith	56-65
644	Female	African	Primary	Obese	Married	Employed / Self Employed	51,000 - 100,000	No	No	Yes	Yes	No	Yes	Yes	Yes	119	81	121	76	125	79	121.667	78.6667	No	Faith	56-65
645	Female	African	Secondary	Healthy	Others	Retired	0 - 15,000	No	No	No	No	No	Yes	Yes	Yes	154	54	165	65	169	89	162.667	69.3333	Yes	Faith	>65
646	Male	African	Secondary	Obese	Married	Employed / Self Employed	16,000 - 50,000	No	No	No	Yes	No	Yes	Yes	Yes	164	76	156	86	141	79	153.667	80.3333	Yes	Faith	>65
647	Male	African	Tertiary	Healthy	Married	Employed / Self Employed	51,000 - 100,000	No	Yes	No	Yes	No	Yes	Yes	Yes	147	97	146	83	136	88	143	89.3333	Yes	Faith	56-65
648	Male	African	Secondary	Healthy	Married	Employed / Self Employed	100,000 - 200,000	No	No	Yes	Yes	No	No	No		119	76	134	74	126	70	126.333	73.3333	No	Faith	26-35
650	Male	African	Secondary	Underweight	Single	Employed / Self Employed	0 - 15,000	Yes	No	No	Yes	Yes	Unknown	No		140	86	140	82	133	80	137.667	82.6667	No	Public	56-65
652	Female	African	No School	Healthy	Married	Unemployed	0 - 15,000	No	No	Yes	No	Unknown	Unknown	No		128	78	114	74	114	74	118.667	75.3333	No	Public	26-35
656	Female	African	Tertiary	Obese	Married	Employed / Self Employed	16,000 - 50,000	No	No	No	No	No	Yes	No		130	70	116	61	132	76	126	69	No	Faith	56-65
657	Female	African	Tertiary	Overweight	Single	Employed / Self Employed	51,000 - 100,000	No	No	Yes	Yes	No	Yes	Yes	Yes	139	57	146	43	140	46	141.667	48.6667	Yes	Faith	36-45
658	Female	African	No School	Overweight	Others	Retired	0 - 15,000	No	No	No	Yes	No	Yes	Yes	Yes	196	82	188	90	190	92	191.333	88	Yes	Faith	56-65
659	Female	African	Secondary	Healthy	Single	Unemployed	0 - 15,000	No	No	Yes	Yes	No	No	No		124	44	130	56	128	70	127.333	56.6667	No	Faith	18-25
660	Male	African	No School	Overweight	Others	Retired	16,000 - 50,000	No	No	No	Yes	No	No	No		145	88	140	76	142	80	142.333	81.3333	Yes	Faith	>65
661	Female	African	Secondary	Healthy	Others	Retired	16,000 - 50,000	No	No	No	Yes	No	No	No		124	55	138	75	119	60	127	63.3333	No	Faith	>65
662	Female	African	Tertiary	Obese	Married	Employed / Self Employed	51,000 - 100,000	No	No	Yes	Yes	No	No	No		143	63	129	83	140	70	137.333	72	No	Faith	56-65
663	Female	African	Tertiary	Healthy	Single	Unemployed	16,000 - 50,000	No	No	Yes	Yes	No	No	No		138	75	130	70	132	68	133.333	71	No	Faith	18-25
664	Female	African	No School	Obese	Others	Employed / Self Employed	0 - 15,000	No	No	No	No	Unknown	Unknown	No		131	80	131	100	128	72	130	84	No	Public	36-45
665	Male	African	Primary	Healthy	Married	Employed / Self Employed	100,000 - 200,000	No	No	Yes	Yes	No	No	No		149	93	173	104	153	102	158.333	99.6667	Yes	Faith	46-55
666	Male	African	Secondary	Healthy	Married	Employed / Self Employed	51,000 - 100,000	No	No	Yes	No	No	No	No		138	79	148	75	142	78	142.667	77.3333	Yes	Faith	26-35
667	Female	African	No School	Overweight	Married	Unemployed	0 - 15,000	No	No	No	No	Unknown	Unknown	No		148	88	128	83	116	79	130.667	83.3333	No	Public	36-45
668	Female	African	Tertiary	Obese	Married	Employed / Self Employed	0 - 15,000	No	No	No	No	Unknown	Unknown	No		115	58	108	58	104	62	109	59.3333	No	Public	26-35
669	Female	African	No School	Underweight	Married	Unemployed	0 - 15,000	No	No	No	No	Unknown	Unknown	No		143	82	128	79	128	77	133	79.3333	No	Public	>65
670	Female	African	No School	Healthy	Married	Unemployed	0 - 15,000	No	No	Yes	No	Unknown	Unknown	No		143	82	128	79	128	77	133	79.3333	No	Public	56-65
671	Female	African	No School	Overweight	Married	Unemployed	0 - 15,000	No	No	No	No	Unknown	Unknown	No		111	73	107	73	107	73	108.333	73	No	Public	36-45
672	Male	African	No School	Underweight	Married	Unemployed	0 - 15,000	No	No	Yes	No	Unknown	Unknown	No		117	80	110	75	108	71	111.667	75.3333	No	Public	36-45
673	Male	African	No School	Healthy	Married	Unemployed	0 - 15,000	No	No	Yes	No	Unknown	Yes	Yes	Yes	149	93	132	93	132	93	137.667	93	Yes	Public	56-65
674	Female	African	No School	Healthy	Married	Unemployed	0 - 15,000	No	No	Yes	No	Unknown	Unknown	No		107	72	108	72	107	72	107.333	72	No	Public	26-35
675	Male	African	Secondary	Overweight	Married	Employed / Self Employed	Above 200,000	No	No	Yes	No	Unknown	Unknown	No		126	79	126	80	123	82	125	80.3333	No	Public
676	Female	African	No School	Underweight	Married	Unemployed	0 - 15,000	No	No	No	No	Unknown	Unknown	No		107	68	117	76	107	68	110.333	70.6667	No	Public	26-35
677	Female	African	Primary	Healthy	Married	Unemployed	0 - 15,000	No	No	No	No	Unknown	Unknown	No		112	70	112	71	112	76	112	72.3333	No	Public	26-35
678	Male	African	No School	Overweight	Married	Employed / Self Employed	0 - 15,000	No	No	Yes	No	Unknown	Unknown	No		136	99	137	98	137	87	136.667	94.6667	Yes	Public	36-45
679	Female	African	No School	Overweight	Married	Unemployed	0 - 15,000	No	No	No	No	Unknown	Unknown	No		129	81	129	81	129	79	129	80.3333	No	Public	46-55
680	Male	African	No School	Healthy	Married	Unemployed	0 - 15,000	No	No	No	No	Unknown	Unknown	No		133	91	133	91	133	97	133	93	Yes	Public	26-35
681	Female	African	No School	Overweight	Married	Unemployed	0 - 15,000	No	No	Yes	No	Unknown	Unknown	No		148	99	148	92	149	97	148.333	96	Yes	Public	36-45
682	Female	African	No School	Overweight	Single	Unemployed	0 - 15,000	No	No	Yes	Yes	Unknown	Unknown	Yes	Yes	189	93	168	97	168	97	175	95.6667	Yes	Public	56-65
683	Male	African	Tertiary	Healthy	Married	Unemployed	0 - 15,000	No	No	Yes	Yes	Unknown	Unknown	No		149	74	132	74	126	75	135.667	74.3333	No	Public	36-45
684	Female	African	Primary	Obese	Married	Unemployed	0 - 15,000	No	No	Yes	Yes	Unknown	Unknown	No		137	75	131	72	131	74	133	73.6667	No	Public	46-55
685	Male	African	Secondary	Healthy	Married	Unemployed	0 - 15,000	No	No	Yes	Yes	Unknown	Unknown	No		134	86	130	85	126	81	130	84	No	Public	46-55
686	Male	African	No School	Underweight	Married	Unemployed	0 - 15,000	No	No	No	No	Unknown	Unknown	No		103	55	91	56	91	58	95	56.3333	No	Public	>65
687	Male	African	No School	Healthy	Others	Unemployed	0 - 15,000	No	No	No	No	Unknown	Unknown	No		109	71	109	68	106	68	108	69	No	Public	>65
688	Male	African	No School	Healthy	Others	Employed / Self Employed	0 - 15,000	No	No	Yes	Yes	Unknown	Unknown	No		130	85	126	69	120	81	125.333	78.3333	No	Public	46-55
689	Female	African	No School	Overweight	Others	Unemployed	0 - 15,000	No	No	Yes	Yes	Unknown	Yes	Yes	No	169	103	167	103	163	103	166.333	103	Yes	Public	46-55
690	Female	African	No School	Overweight	Others	Employed / Self Employed	0 - 15,000	No	No	Yes	No	Unknown	Unknown	No		140	73	135	73	131	73	135.333	73	No	Public	>65
691	Female	African	No School	Overweight	Others	Unemployed	0 - 15,000	No	No	Yes	No	Unknown	Unknown	No		148	78	147	78	147	76	147.333	77.3333	Yes	Public	>65
693	Female	African	No School	Overweight	Others	Unemployed	0 - 15,000	No	No	Yes	Yes	No	No	No		115	76	112	80	113	76	113.333	77.3333	No	Public	>65
694	Female	African	No School	Overweight	Others	Unemployed	0 - 15,000	No	No	No	No	No	No	No		121	80	121	79	116	97	119.333	85.3333	No	Public	56-65
695	Female	African	Primary	Overweight	Married	Unemployed	0 - 15,000	No	No	No	Yes	No	No	No		114	69	114	74	113	65	113.667	69.3333	No	Public	26-35
696	Male	African	No School	Underweight	Married	Employed / Self Employed	0 - 15,000	No	No	Yes	No	No	No	No		115	67	115	67	116	67	115.333	67	No	Public	26-35
697	Male	African	No School	Healthy	Married	Unemployed	16,000 - 50,000	No	No	Yes	No	No	No	No		157	100	150	97	149	97	152	98	Yes	Public	>65
698	Female	African	No School	Obese	Married	Unemployed	0 - 15,000	No	No	No	Yes	No	No	No		119	80	120	75	115	72	118	75.6667	No	Public	26-35
699	Male	African	No School	Overweight	Married	Unemployed	0 - 15,000	No	No	No	Yes	Yes	No	No		123	81	120	82	123	81	122	81.3333	No	Public	46-55
700	Male	African	Tertiary	Healthy	Married	Unemployed	100,000 - 200,000	No	No	Yes	No	No	No	No		128	86	126	80	124	80	126	82	No	Private	36-45
701	Male	African	Tertiary	Healthy	Married	Employed / Self Employed	Above 200,000	No	No	No	Yes	No	No	No		100	76	101	70	102	58	101	68	No	Private	26-35
702	Male	African	Tertiary	Overweight	Married	Employed / Self Employed	51,000 - 100,000	No	No	No	Yes	No	No	No		128	78	126	74	124	72	126	74.6667	No	Private	46-55
703	Female	African	Tertiary	Healthy	Married	Employed / Self Employed	51,000 - 100,000	No	No	No	Yes	No	No	No		110	68	108	68	104	64	107.333	66.6667	No	Private	36-45
704	Female	African	No School	Overweight	Married	Unemployed	0 - 15,000	No	No	No	Yes	Unknown	Unknown	No		129	88	148	93	143	89	140	90	No	Public	26-35
705	Male	African	Secondary	Healthy	Single	Unemployed	0 - 15,000	No	No	No	No	Unknown	Unknown	No		127	89	127	83	127	83	127	85	No	Public	26-35
706	Female	African	No School	Healthy	Married	Employed / Self Employed	0 - 15,000	No	No	No	No	Unknown	Yes	Yes	Yes	162	90	150	78	127	57	146.333	75	Yes	Public	>65
707	Male	African	Tertiary	Overweight	Married	Employed / Self Employed	Prefer not to answer	No	Yes	No	Yes	No	No	No		126	74	124	78	120	80	123.333	77.3333	No	Private	46-55
708	Male	African	No School	Obese	Married	Employed / Self Employed	16,000 - 50,000	No	No	Yes	Yes	Unknown	Unknown	No		143	89	125	89	149	85	139	87.6667	No	Public	46-55
709	Female	African	Secondary	Obese	Single	Employed / Self Employed	16,000 - 50,000	No	No	Yes	Yes	Unknown	Yes	Yes	Yes	134	85	135	80	131	85	133.333	83.3333	No	Public	46-55
710	Male	African	No School	Underweight	Married	Unemployed	0 - 15,000	No	No	Yes	No	Unknown	Unknown	No		116	76	112	75	114	76	114	75.6667	No	Public	>65
711	Male	African	No School	Healthy	Others	Unemployed	0 - 15,000	No	No	Yes	No	Unknown	Yes	Yes	Yes	211	103	199	101	212	101	207.333	101.667	Yes	Public	>65
712	Male	African	Tertiary	Healthy	Married	Retired	Prefer not to answer	No	No	No	Yes	No	No	No		106	64	104	64	102	66	104	64.6667	No	Private	>65
713	Female	African	Tertiary	Healthy	Married	Employed / Self Employed	51,000 - 100,000	No	No	No	Yes	No	No	No		101	60	102	58	100	60	101	59.3333	No	Private	26-35
714	Female	African	Tertiary	Overweight	Married	Retired	Prefer not to answer	No	No	No	Yes	No	No	No		136	74	132	72	130	74	132.667	73.3333	No	Private	46-55
715	Male	African	Tertiary	Overweight	Married	Employed / Self Employed	Prefer not to answer	No	No	Yes	No	No	No	No		112	77	117	80	116	84	115	80.3333	No	Private	56-65
716	Male	African	Secondary	Overweight	Married	Employed / Self Employed	Prefer not to answer	No	No	Yes	Yes	Yes	No	No		116	51	119	60	108	53	114.333	54.6667	No	Private	>65
717	Female	African	Secondary	Healthy	Married	Unemployed		No	No	Yes	Yes	Yes	No	Yes	Yes	134	82	132	84	136	82	134	82.6667	No	Private	46-55
718	Female	African	Tertiary	Overweight	Married	Employed / Self Employed	Prefer not to answer	No	No	No	Yes	No	No	No		133	88	131	89	134	91	132.667	89.3333	No	Private	46-55
719	Male	African	Tertiary	Obese	Married	Employed / Self Employed	100,000 - 200,000	No	No	No	No	No	No	Yes	Yes	146	98	166	100	159	101	157	99.6667	Yes	Private	56-65
720	Male	African	Tertiary	Overweight	Married	Employed / Self Employed	Prefer not to answer	No	No	Yes	Yes	No	No	No		116	84	130	82	122	95	122.667	87	No	Private	46-55
721	Female	African	Tertiary	Healthy	Single	Employed / Self Employed	Prefer not to answer	No	No	No	No	No	No	No		112	65	120	65	115	66	115.667	65.3333	No	Private	18-25
722	Male	African	Tertiary	Overweight	Single	Employed / Self Employed	Prefer not to answer	No	No	No	No	No	No	No		136	86	133	85	138	90	135.667	87	No	Private	18-25
723	Male	African	Tertiary	Healthy	Single	Retired	Prefer not to answer	No	No	No	Yes	No	No	No		131	80	121	77	115	76	122.333	77.6667	No	Private	26-35
724	Male	African	Tertiary	Healthy	Others	Employed / Self Employed	Prefer not to answer	No	No	Yes	Yes	No	No	No		115	78	105	69	105	69	108.333	72	No	Private	36-45
725	Male	African	Tertiary	Healthy	Single	Employed / Self Employed	16,000 - 50,000	No	No	Yes	Yes	No	No	No		131	87	119	81	124	83	124.667	83.6667	No	Private	18-25
726	Male	African	Tertiary	Healthy	Married	Retired	0 - 15,000	No	No	Yes	Yes	No	No	No		144	99	148	98	142	97	144.667	98	Yes	Private	>65
727	Female	African	Secondary	Overweight	Married	Employed / Self Employed	0 - 15,000	No	No	No	Yes	No	No	No		124	82	115	79	120	85	119.667	82	No	Private	36-45
728	Female	African	Tertiary	Underweight	Single	Employed / Self Employed	100,000 - 200,000	No	No	Yes	Yes	No	No	No		107	81	108	82	119	87	111.333	83.3333	No	Private	26-35
729	Male	African	Secondary	Healthy	Married	Employed / Self Employed	0 - 15,000	Yes	No	No	No	No	No	Yes	No	126	98	151	113	155	106	144	105.667	Yes	Private	56-65
730	Female	African	Tertiary	Obese	Married	Employed / Self Employed	51,000 - 100,000	No	No	No	Yes	No	No	No		96	82	87	59	98	54	93.6667	65	No	Private	46-55
731	Female	African	Tertiary	Obese	Married	Employed / Self Employed	Prefer not to answer	No	No	No	No	No	No	No		122	75	121	80	124	75	122.333	76.6667	No	Private	46-55
732	Female	African	Tertiary	Healthy	Married	Employed / Self Employed	Prefer not to answer	No	No	Yes	Yes	No	No	Yes	Yes	121	94	116	81	122	78	119.667	84.3333	No	Private	36-45
733	Male	African	Tertiary	Overweight	Married	Employed / Self Employed	Prefer not to answer	No	No	Yes	Yes	No	No	Yes	Yes	117	80	116	84	113	79	115.333	81	No	Private	46-55
734	Female	African	Tertiary	Obese	Married	Employed / Self Employed	51,000 - 100,000	No	No	Yes	Yes	No	No	No		115	70	120	68	110	65	115	67.6667	No	Private	36-45
735	Female	African	Tertiary		Married	Employed / Self Employed	100,000 - 200,000	No	No	Yes	Yes	No	No	No		113	83	125	85	114	83	117.333	83.6667	No	Private	46-55
736	Male	African	Secondary	Healthy	Married	Employed / Self Employed	100,000 - 200,000	No	No	No	No	No	No	No		146	92	146	83	143	88	145	87.6667	Yes	Private	56-65
737	Male	African	Tertiary		Married	Employed / Self Employed	Above 200,000	No	No	No	Yes	Yes	No	Yes	Yes	121	81	129	82	123	79	124.333	80.6667	No	Private	56-65
738	Male	African	Tertiary	Underweight	Single	Employed / Self Employed	Prefer not to answer	Yes	No	No	Yes	No	No	No		125	80	123	81	125	83	124.333	81.3333	No	Private	26-35
739	Female	African	Secondary	Obese	Married	Employed / Self Employed	51,000 - 100,000	No	No	Yes	Yes	Yes	No	No		134	84	120	79	119	80	124.333	81	No	Private	46-55
740	Male	African	Tertiary	Obese	Married	Employed / Self Employed	Above 200,000	No	No	No	Yes	No	No	No		98	72	101	73	102	76	100.333	73.6667	No	Private	36-45
741	Female	African	Tertiary	Obese	Single	Employed / Self Employed	51,000 - 100,000	Yes	No	No	No	No	Yes	No		156	106	152	106	155	103	154.333	105	Yes	Private	18-25
742	Male	African	Secondary	Overweight	Married	Employed / Self Employed	16,000 - 50,000	No	No	No	No	No	No	No		106	70	105	70	102	69	104.333	69.6667	No	Private	26-35
743	Male	African	Tertiary	Healthy	Married	Retired	51,000 - 100,000	No	No	Yes	Yes	Yes	No	No		131	62	127	66	129	72	129	66.6667	No	Private	>65
744	Male	African	Tertiary	Healthy	Single	Unemployed	0 - 15,000	No	No	Yes	Yes	No	No	No		114	66	120	64	117	59	117	63	No	Private	18-25
745	Female	African	Tertiary		Others	Employed / Self Employed	Prefer not to answer	No	No	No	Yes	Yes	No	No		114	79	127	76	123	82	121.333	79	No	Private	46-55
746	Female	African	Secondary	Obese	Married	Employed / Self Employed	Prefer not to answer	No	No	Yes	No	No	No	No		161	91	154	94	153	90	156	91.6667	Yes	Private	46-55
747	Male	African	Tertiary	Healthy	Married	Retired	Prefer not to answer	No	No	Yes	Yes	No	No	Yes	Yes	135	91	119	90	125	92	126.333	91	Yes	Private	56-65
748	Male	African	Tertiary		Married	Employed / Self Employed	Prefer not to answer	No	No	No	Yes	No	No	Yes	Yes	148	94	154	92	137	101	146.333	95.6667	Yes	Private	46-55
749	Female	African	Tertiary		Single	Unemployed	Prefer not to answer	No	No	No	Yes	No	No	No		115	61	99	65	94	67	102.667	64.3333	No	Private	18-25
750	Female	African	Tertiary		Single	Employed / Self Employed	Prefer not to answer	No	No	No	No	No	No	No		109	76	111	70	108	79	109.333	75	No	Private	36-45
751	Male	African	Tertiary	Healthy	Married	Employed / Self Employed	Prefer not to answer	No	No	Yes	No	No	No	No		118	70	107	76	122	78	115.667	74.6667	No	Private	46-55
752	Female	African	Tertiary	Healthy	Married	Employed / Self Employed	Prefer not to answer	No	No	Yes	Yes	No	No	No		126	75	130	75	121	75	125.667	75	No	Private	36-45
753	Female	African	Tertiary	Overweight	Single	Unemployed	Prefer not to answer	No	No	No	Yes	No	No	Yes	Yes	117	69	114	75	115	79	115.333	74.3333	No	Private	26-35
754	Male	African	Tertiary	Obese	Married	Employed / Self Employed	51,000 - 100,000	No	No	Yes	Yes	Yes	No	Yes	Yes	119	80	128	78	127	79	124.667	79	No	Private	46-55
755	Female	African	Tertiary	Healthy	Single	Retired	Prefer not to answer	No	No	Yes	Yes	No	No	Yes	Yes	98	67	92	65	100	66	96.6667	66	No	Private	>65
756	Female	Caucasian	Tertiary	Healthy	Single	Retired	Prefer not to answer	No	No	Yes	No	No	No	Yes	Yes	121	63	122	70	126	71	123	68	No	Private	56-65
757	Female	African	Tertiary	Healthy	Married	Employed / Self Employed	Prefer not to answer	No	No	No	Yes	No	No	No		114	70	105	70	113	70	110.667	70	No	Private	36-45
758	Male	African	Tertiary	Obese	Single	Employed / Self Employed	Prefer not to answer	No	No	No	Yes	No	No	Yes	Yes	150	82	138	83	147	83	145	82.6667	Yes	Private	26-35
759	Female	African	Tertiary	Underweight	Single	Employed / Self Employed	Prefer not to answer	No	No	Yes	Yes	No	No	Yes	Yes	138	87	130	79	130	78	132.667	81.3333	No	Private	18-25
760	Female	African	Secondary		Married	Employed / Self Employed	Prefer not to answer	No	No	Yes	Yes	No	No	No		98	65	88	59	100	68	95.3333	64	No	Private	36-45
761	Female	African	Secondary		Married	Employed / Self Employed	Prefer not to answer	No	No	No	No	No	No	No		121	82	110	68	108	75	113	75	No	Private	46-55
762	Female	African	Tertiary	Healthy	Single	Employed / Self Employed	Prefer not to answer	No	No	No	Yes	No	No	No		110	72	108	69	110	72	109.333	71	No	Private	26-35
763	Female	African	Tertiary	Obese	Married	Employed / Self Employed	Prefer not to answer	No	No	Yes	No	No	No	No		136	91	138	81	140	79	138	83.6667	No	Private	26-35
764	Male	African	Tertiary	Overweight	Married	Employed / Self Employed	Prefer not to answer	No	No	Yes	Yes	No	No	No		130	82	136	84	135	88	133.667	84.6667	No	Private	46-55
765	Male	African	Secondary	Overweight	Married	Retired	Prefer not to answer	No	No	Yes	Yes	No	No	No		100	62	105	66	101	63	102	63.6667	No	Private	>65
766	Female	African	Tertiary	Overweight	Married	Unemployed	Prefer not to answer	No	No	Yes	Yes	No	No	No		104	62	105	60	101	59	103.333	60.3333	No	Private	36-45
767	Male	African	Tertiary	Overweight	Married	Employed / Self Employed	Prefer not to answer	No	Yes	No	Yes	No	No	Yes	Yes	140	105	135	95	141	102	138.667	100.667	Yes	Private	46-55
768	Female	African	Tertiary	Obese	Married	Employed / Self Employed	Prefer not to answer	No	No	Yes	Yes	No	No	No		131	83	132	85	106	81	123	83	No	Private	56-65
769	Male	African	Secondary		Married	Unemployed	Prefer not to answer	No	No	Yes	Yes	Yes	Yes	Yes	Yes	154	78	159	79	144	91	152.333	82.6667	Yes	Private	56-65
770	Female	African	Tertiary	Overweight	Married	Retired	Prefer not to answer	No	No	No	Yes	No	No	No		113	82	119	77	125	77	119	78.6667	No	Private	46-55
771	Female	African	No School	Obese	Married	Employed / Self Employed	Prefer not to answer	No	No	No	No	No	No	No		133	83	130	81	131	81	131.333	81.6667	No	Private	36-45
772	Female	African	Tertiary	Healthy	Single	Employed / Self Employed	Prefer not to answer	No	No	No	No	No	No	No		122	43	110	38	109	51	113.667	44	No	Private	26-35
773	Female	African	Tertiary	Healthy	Married	Employed / Self Employed	Prefer not to answer	No	No	Yes	Yes	No	No	No		121	81	112	83	121	79	118	81	No	Private	26-35
774	Female	African	Secondary	Obese	Others	Retired	Prefer not to answer	No	No	No	Yes	No	No	No		148	85	146	82	140	87	144.667	84.6667	Yes	Private	>65
775	Female	African	Tertiary	Healthy	Married	Unemployed	Prefer not to answer	No	No	No	Yes	No	No	No		117	86	120	86	118	81	118.333	84.3333	No	Private	26-35
776	Female	African	Tertiary		Single	Employed / Self Employed	Prefer not to answer	No	No	Yes	No	No	No	No		115	69	94	63	107	63	105.333	65	No	Private	26-35
777	Female	African	Tertiary	Healthy	Married	Unemployed	Prefer not to answer	No	No	No	No	No	No	No		113	68	118	71	113	68	114.667	69	No	Private	18-25
778	Male	African	Tertiary	Obese	Married	Employed / Self Employed	100,000 - 200,000	No	No	No	No	No	No	No		135	81	144	77	135	78	138	78.6667	No	Private	26-35
779	Female	African	Tertiary	Overweight	Married	Employed / Self Employed	100,000 - 200,000	No	No	No	Yes	No	No	No		114	81	110	82	117	86	113.667	83	No	Private	26-35
780	Male	African	Tertiary	Overweight	Married	Employed / Self Employed	51,000 - 100,000	No	Yes	No	Yes	No	No	Yes	Yes	131	95	131	91	136	96	132.667	94	Yes	Private	36-45
781	Female	Caucasian	Tertiary	Underweight	Single	Employed / Self Employed	Prefer not to answer	No	No	No	Yes	No	No	No		104	71	104	69	99	68	102.333	69.3333	No	Private	26-35
782	Female	African	Tertiary	Obese	Married	Employed / Self Employed	100,000 - 200,000	No	No	Yes	Yes	No	No	No		120	78	119	71	115	72	118	73.6667	No	Private	36-45
783	Male	African	Tertiary	Healthy	Married	Employed / Self Employed	Prefer not to answer	No	No	Yes	Yes	No	No	No		122	75	120	84	122	83	121.333	80.6667	No	Private	46-55
784	Female	African	Tertiary	Obese	Married	Employed / Self Employed	Prefer not to answer	No	No	No	Yes	No	No	No		154	80	156	88	162	87	157.333	85	Yes	Private	46-55
785	Female	African	Secondary	Healthy	Married	Employed / Self Employed	Prefer not to answer	No	No	No	Yes	No	No	No		120	67	122	74	133	73	125	71.3333	No	Private	26-35
786	Female	African	Tertiary	Obese	Single	Employed / Self Employed	Prefer not to answer	No	No	No	Yes	No	No	No		111	72	112	77	124	75	115.667	74.6667	No	Private	18-25
787	Male	African	Tertiary	Overweight	Married	Employed / Self Employed	Prefer not to answer	No	No	No	Yes	No	No	Yes	Yes	128	85	120	81	124	76	124	80.6667	No	Private	56-65
788	Female	African	Secondary		Married	Unemployed	Prefer not to answer	No	No	No	No	No	No	Yes	Yes	146	84	134	86	134	87	138	85.6667	No	Private	46-55
789	Male	African	Tertiary		Married	Employed / Self Employed	Prefer not to answer	No	No	No	Yes	No	No	No		119	73	119	77	123	85	120.333	78.3333	No	Private	46-55
790	Female	African	Tertiary	Healthy	Married	Employed / Self Employed	Prefer not to answer	No	No	No	Yes	No	No	No		156	89	147	94	147	85	150	89.3333	Yes	Private	36-45
791	Male	African	Tertiary	Healthy	Married	Employed / Self Employed	Prefer not to answer	No	No	No	No	No	No	Yes	Yes	124	75	134	76	127	79	128.333	76.6667	No	Private	36-45
792	Female	African	Tertiary	Overweight	Married	Employed / Self Employed	Prefer not to answer	No	No	No	Yes	No	No	No		127	82	126	85	124	89	125.667	85.3333	No	Private	36-45
793	Male	African	Tertiary	Overweight	Married	Employed / Self Employed	Prefer not to answer	No	No	Yes	No	No	No	No		123	76	126	77	120	76	123	76.3333	No	Private	46-55
794	Female	African	Tertiary	Healthy	Single	Employed / Self Employed	Prefer not to answer	No	No	Yes	Yes	No	No	No		110	75	114	77	108	74	110.667	75.3333	No	Private	26-35
795	Female	Caucasian	Tertiary	Healthy	Married	Employed / Self Employed	Prefer not to answer	No	No	No	Yes	No	No	No		121	57	136	75	136	68	131	66.6667	No	Private	46-55
796	Female	African	Tertiary	Obese	Married	Employed / Self Employed	Prefer not to answer	No	No	No	No	No	No	No		136	89	133	89	124	89	131	89	No	Private	36-45
797	Male	African	Secondary	Healthy	Married	Employed / Self Employed	Prefer not to answer	No	No	Yes	Yes	No	No	No		143	96	155	98	155	96	151	96.6667	Yes	Private	46-55
798	Female	African	Secondary	Overweight	Single	Retired	Prefer not to answer	No	No	Yes	Yes	Yes	No	No		130	83	126	83	119	82	125	82.6667	No	Private	46-55
799	Female	African	Tertiary		Others	Retired	Prefer not to answer	No	No	No	No	No	No	Yes	Yes	111	71	118	64	110	67	113	67.3333	No	Private	>65
800	Male	African	Tertiary	Healthy	Married	Employed / Self Employed	Prefer not to answer	No	No	No	No	No	No	No		132	97	131	89	130	100	131	95.3333	Yes	Private	26-35
801	Male	African	Tertiary	Overweight	Married	Retired	Prefer not to answer	No	Yes	No	Yes	No	No	Yes	Yes	124	64	140	71	151	68	138.333	67.6667	No	Private	>65
802	Female	African	Tertiary	Obese	Married	Employed / Self Employed	Prefer not to answer	No	No	Yes	No	No	No	Yes	No	124	92	120	97	126	95	123.333	94.6667	Yes	Private	36-45
803	Female	African	Secondary	Overweight	Married	Employed / Self Employed	Prefer not to answer	No	No	No	Yes	Yes	No	Yes	No	138	83	124	66	124	74	128.667	74.3333	No	Private	46-55
804	Male	African	Tertiary		Married	Employed / Self Employed	Prefer not to answer	No	No	No	Yes	No	No	No		100	66	94	65	103	65	99	65.3333	No	Private	26-35
805	Female	African	Tertiary	Obese	Single	Employed / Self Employed	Prefer not to answer	No	No	No	No	Unknown	Yes	Yes	No	138	96	133	98	133	98	134.667	97.3333	Yes	Private	26-35
806	Female	African	Tertiary	Obese	Married	Employed / Self Employed	Prefer not to answer	No	No	Yes	Yes	No	No	No		129	80	119	78	114	75	120.667	77.6667	No	Private	36-45
807	Female	African	Secondary	Overweight	Single	Employed / Self Employed	Prefer not to answer	No	No	No	Yes	No	No	No		124	77	126	75	138	78	129.333	76.6667	No	Private	56-65
808	Female	African	Tertiary	Obese	Married	Employed / Self Employed	Prefer not to answer	No	No	Yes	No	No	No	No		143	83	142	85	143	86	142.667	84.6667	Yes	Private	26-35
809	Female	African	Tertiary	Healthy	Married	Employed / Self Employed	Prefer not to answer	No	No	Yes	Yes	No	No	No		122	73	112	77	117	70	117	73.3333	No	Private	46-55
810	Female	African	Tertiary		Others	Retired	Prefer not to answer	No	No	Yes	Yes	No	Yes	Yes	Yes	132	67	124	69	141	66	132.333	67.3333	No	Private	>65
811	Male	Asian	Tertiary	Overweight	Married	Employed / Self Employed	Above 200,000	No	No	Yes	Yes	No	No	Yes	Yes	153	87	154	80	147	81	151.333	82.6667	Yes	Private	>65
812	Female	African	Tertiary		Married	Employed / Self Employed	Prefer not to answer	No	No	No	Yes	No	No	No		117	80	124	84	127	84	122.667	82.6667	No	Private	36-45
813	Female	African	Tertiary	Overweight	Married	Employed / Self Employed	Prefer not to answer	No	No	Yes	No	No	No	No		117	68	121	63	109	63	115.667	64.6667	No	Private	36-45
818	Female	African	No School		Married	Employed / Self Employed	0 - 15,000	No	No	Yes	No	Unknown	Unknown	Yes	Yes	131	85	124	88	128	91	127.667	88	No	Public	36-45
819	Male	African	Tertiary	Healthy	Married	Employed / Self Employed	100,000 - 200,000	No	No	No	Yes	No	No	No		108	64	106	62	104	60	106	62	No	Private	26-35
820	Female	African	Tertiary	Healthy	Single	Employed / Self Employed	51,000 - 100,000	Yes	Yes	No	Yes	No	No	No		118	62	116	60	116	64	116.667	62	No	Private	26-35
821	Female	African	Secondary	Overweight	Married	Employed / Self Employed	100,000 - 200,000	No	No	No	Yes	No	No	No		159	83	145	80	150	88	151.333	83.6667	Yes	Faith	36-45
822	Male	African	Tertiary	Overweight	Married	Employed / Self Employed	51,000 - 100,000	Yes	No	No	Yes	Yes	No	No		132	100	130	96	130	90	130.667	95.3333	Yes	Private	36-45
823	Female	African	Primary	Overweight	Married	Employed / Self Employed	16,000 - 50,000	No	No	Yes	Yes	No	Yes	Yes	Yes	183	83	179	90	180	88	180.667	87	Yes	Faith	56-65
824	Female	African	Tertiary	Healthy	Single	Unemployed	16,000 - 50,000	No	Yes	Yes	Yes	No	No	No		108	72	120	68	112	74	113.333	71.3333	No	Faith	26-35
825	Female	African	No School	Healthy	Others	Unemployed	0 - 15,000	No	No	No	No	Yes	Yes	Yes	Yes	181	47	184	48	180	50	181.667	48.3333	Yes	Faith	>65
826	Male	African	Secondary	Healthy	Married	Employed / Self Employed	100,000 - 200,000	No	No	Yes	No	No	Yes	Yes	Yes	120	70	139	77	141	88	133.333	78.3333	No	Faith	56-65
827	Male	African	Tertiary	Overweight	Married	Employed / Self Employed	100,000 - 200,000	No	No	No	Yes	No	No	No		122	74	124	68	120	70	122	70.6667	No	Private	36-45
828	Male	African	No School	Healthy	Others	Retired	16,000 - 50,000	No	No	No	Yes	No	Yes	Yes	Yes	105	83	109	64	99	47	104.333	64.6667	No	Faith	>65
829	Female	African	Tertiary	Healthy	Single	Employed / Self Employed	100,000 - 200,000	No	Yes	No	Yes	No	No	No		101	59	100	60	100	58	100.333	59	No	Private	18-25
830	Male	African	Tertiary	Underweight	Married	Employed / Self Employed	51,000 - 100,000	No	No	Yes	Yes	No	No	No		113	51	120	64	118	68	117	61	No	Faith	36-45
831	Female	African	Tertiary	Overweight	Married	Employed / Self Employed	16,000 - 50,000	No	No	Yes	No	No	No	No		124	76	128	70	116	78	122.667	74.6667	No	Faith	46-55
832	Female	African	Tertiary	Overweight	Married	Employed / Self Employed	Prefer not to answer	No	No	No	Yes	Yes	No	No		128	84	126	80	124	78	126	80.6667	No	Private	36-45
833	Female	African	Tertiary	Healthy	Married	Employed / Self Employed	Prefer not to answer	No	No	No	Yes	No	No	No		110	72	106	70	104	68	106.667	70	No	Private	26-35
834	Female	African	Secondary	Obese	Married	Employed / Self Employed	51,000 - 100,000	No	No	Yes	No	No	No	No		115	70	126	74	130	72	123.667	72	No	Faith	46-55
835	Female	African	No School	Healthy	Others	Retired	16,000 - 50,000	No	No	Yes	No	No	No	No		133	89	126	80	140	68	133	79	No	Faith	>65
836	Male	African	Tertiary	Healthy	Single	Employed / Self Employed	Prefer not to answer	Yes	Yes	No	Yes	No	No	No		120	66	118	66	112	64	116.667	65.3333	No	Private	18-25
837	Male	African	No School	Healthy	Married	Unemployed		No	No	No	No	Unknown	Unknown	No		129	83	122	81	118	79	123	81	No	Public	>65
838	Female	African	No School	Overweight	Married	Unemployed	0 - 15,000	No	No	Yes	No	Unknown	Unknown	No		94	68	92	62	88	64	91.3333	64.6667	No	Public	36-45
839	Female	African	Primary	Healthy	Married	Unemployed	0 - 15,000	No	No	Yes	Yes	Unknown	Unknown	No		117	81	117	78	113	79	115.667	79.3333	No	Public	26-35
840	Female	African	No School	Obese	Married	Unemployed	0 - 15,000	No	No	Yes	No	Unknown	Unknown	No		110	76	110	73	104	74	108	74.3333	No	Public	26-35
841	Male	African	Tertiary	Overweight	Married	Employed / Self Employed	16,000 - 50,000	No	No	Yes	Yes	Unknown	Unknown	No		132	78	117	73	116	79	121.667	76.6667	No	Public	46-55
842	Male	African	No School	Underweight	Married	Unemployed	0 - 15,000	No	No	Yes	No	Unknown	Unknown	No		144	89	143	83	136	84	141	85.3333	Yes	Public	>65
843	Male	African	Tertiary	Underweight	Married	Employed / Self Employed	16,000 - 50,000	No	No	Yes	Yes	Unknown	Unknown	No		101	83	101	80	100	77	100.667	80	No	Public	26-35
844	Male	African	Primary	Obese	Married	Employed / Self Employed	16,000 - 50,000	No	No	Yes	Yes	Unknown	Unknown	No		121	79	113	78	109	77	114.333	78	No	Public	46-55
845	Male	African	No School	Healthy	Married	Employed / Self Employed	16,000 - 50,000	Yes	No	Yes	Yes	Unknown	Yes	Yes	Yes	149	87	151	87	143	83	147.667	85.6667	Yes	Public	56-65
846	Male	African	No School	Underweight	Married	Unemployed	0 - 15,000	No	No	Yes	No	Unknown	Unknown	No		137	81	131	78	126	76	131.333	78.3333	No	Public	56-65
847	Male	African	No School	Healthy	Married	Unemployed	0 - 15,000	No	No	No	No	Unknown	Yes	Yes	No	131	76	126	77	125	75	127.333	76	No	Public	>65
848	Male	African	No School	Healthy	Married	Unemployed	0 - 15,000	No	No	No	No	Unknown	Yes	Yes	Yes	120	81	118	79	115	80	117.667	80	No	Public	>65
849	Male	African	No School	Overweight	Married	Retired	16,000 - 50,000	No	No	No	Yes	No	No	No		170	90	150	75	160	78	160	81	Yes	Faith	>65
850	Male	African	Primary	Healthy	Others	Unemployed	16,000 - 50,000	No	No	No	No	No	No	No		167	83	160	74	170	82	165.667	79.6667	Yes	Faith	>65
851	Male	African	Tertiary	Overweight	Married	Employed / Self Employed	100,000 - 200,000	No	No	Yes	Yes	No	Yes	Yes	Yes	161	80	173	84	164	86	166	83.3333	Yes	Faith	56-65
852	Female	African	Primary	Overweight	Others	Retired	16,000 - 50,000	No	No	No	No	Yes	Yes	Yes	Yes	171	84	175	91	209	85	185	86.6667	Yes	Faith	>65
853	Male	African	Tertiary	Healthy	Married	Employed / Self Employed	100,000 - 200,000	No	No	No	Yes	Yes	Yes	Yes	Yes	120	90	127	91	120	78	122.333	86.3333	No	Faith	56-65
854	Male	African	Tertiary	Obese	Married	Employed / Self Employed	51,000 - 100,000	No	No	Yes	Yes	Yes	No	No		112	79	120	68	118	70	116.667	72.3333	No	Faith	46-55
855	Female	African	Tertiary	Obese	Married	Employed / Self Employed	16,000 - 50,000	No	No	Yes	No	No	Yes	Yes	Yes	131	80	144	86	140	76	138.333	80.6667	No	Faith	36-45
856	Male	African	Tertiary	Healthy	Single	Employed / Self Employed	100,000 - 200,000	No	No	Yes	Yes	No	No	No		134	70	130	72	128	70	130.667	70.6667	No	Faith	26-35
857	Male	African	Tertiary	Healthy	Married	Employed / Self Employed	100,000 - 200,000	No	No	No	Yes	No	No	No		124	68	122	64	120	60	122	64	No	Private	46-55
858	Female	African	Tertiary	Overweight	Married	Employed / Self Employed	Prefer not to answer	No	No	No	Yes	No	No	No		128	74	126	72	124	70	126	72	No	Private	26-35
859	Female	African	Tertiary	Overweight	Single	Employed / Self Employed	Above 200,000	No	Yes	No	Yes	No	No	No		116	74	114	72	110	70	113.333	72	No	Private	26-35
860	Female	African	Secondary	Healthy	Married	Employed / Self Employed	Prefer not to answer	No	No	No	Yes	No	No	No		108	64	104	62	100	62	104	62.6667	No	Private	26-35
861	Female	African	Tertiary	Overweight	Married	Employed / Self Employed	100,000 - 200,000	No	No	No	Yes	No	No	No		108	72	104	70	100	68	104	70	No	Private	46-55
862	Female	African	Tertiary	Overweight	Married	Employed / Self Employed	Above 200,000	No	No	No	Yes	No	No	No		118	74	114	70	108	66	113.333	70	No	Private	46-55
863	Male	African	Tertiary	Healthy	Single	Employed / Self Employed	Prefer not to answer	No	No	No	Yes	No	No	No		128	60	126	74	122	64	125.333	66	No	Private	46-55
864	Male	African	Tertiary	Overweight	Married	Retired	Prefer not to answer	No	No	No	Yes	No	Yes	Yes	Yes	155	101	150	100	152	98	152.333	99.6667	Yes	Private	>65
865	Female	African	Primary	Healthy	Married	Employed / Self Employed	0 - 15,000	No	No	Yes	Yes	No	No	No		140	82	120	70	127	76	129	76	No	Public	26-35
866	Female	African	Primary	Healthy	Married	Unemployed	Prefer not to answer	No	No	No	Yes	No	No	No		125	87	128	101	117	80	123.333	89.3333	No	Public	>65
867	Female	African	Primary	Overweight	Married	Employed / Self Employed	0 - 15,000	No	No	No	Yes	No	No	Yes	Yes	213	116	226	108	236	113	225	112.333	Yes	Public	46-55
868	Male	African	Primary	Healthy	Married	Employed / Self Employed	0 - 15,000	No	No	Yes	Yes	Unknown	No	No		111	68	115	72	109	68	111.667	69.3333	No	Public	36-45
869	Female	African	Primary	Healthy	Married	Employed / Self Employed	0 - 15,000	No	No	No	Yes	Yes	No	No		128	82	142	79	140	83	136.667	81.3333	No	Public	46-55
870	Male	African	Secondary	Underweight	Married	Employed / Self Employed	16,000 - 50,000	No	No	Yes	No	No	No	No		140	92	142	92	139	85	140.333	89.6667	Yes	Public	56-65
871	Male	African	Primary	Underweight	Married	Employed / Self Employed	0 - 15,000	No	No	Yes	Yes	No	No	No		114	61	114	59	113	63	113.667	61	No	Public	46-55
872	Female	African	Secondary	Obese	Married	Employed / Self Employed	16,000 - 50,000	No	No	No	Yes	No	No	No		134	86	119	82	126	81	126.333	83	No	Public	36-45
873	Female	African	Primary	Obese	Single	Employed / Self Employed	0 - 15,000	No	No	Yes	Yes	No	No	No		151	92	128	89	137	91	138.667	90.6667	Yes	Public	36-45
874	Female	African	Secondary	Healthy	Married	Employed / Self Employed	16,000 - 50,000	No	No	Yes	Yes	Unknown	No	No		113	70	115	72	112	73	113.333	71.6667	No	Public	36-45
875	Female	African	Primary	Healthy	Married	Unemployed	Prefer not to answer	No	No	Yes	Yes	No	Unknown	No		128	66	123	89	112	83	121	79.3333	No	Public	18-25
876	Female	African	Primary	Healthy	Married	Employed / Self Employed	Prefer not to answer	No	No	Yes	Yes	No	No	No		122	65	118	71	106	76	115.333	70.6667	No	Public	26-35
877	Female	African	Secondary	Obese	Married	Unemployed	Prefer not to answer	No	No	Yes	Yes	No	No	No		107	66	105	61	105	62	105.667	63	No	Public	18-25
878	Female	African	Primary	Healthy	Married	Employed / Self Employed	16,000 - 50,000	No	No	Yes	Yes	Yes	No	No		96	61	96	60	97	61	96.3333	60.6667	No	Public	56-65
879	Female	African	Primary	Healthy	Single	Employed / Self Employed	Prefer not to answer	No	No	Yes	Yes	No	No	No		149	83	138	88	148	89	145	86.6667	Yes	Public	46-55
880	Female	African	Primary	Healthy	Married	Unemployed	Above 200,000	No	No	Yes	Yes	No	No	No		119	77	112	77	111	70	114	74.6667	No	Public	18-25
881	Male	African	Primary	Underweight	Single	Employed / Self Employed	Prefer not to answer	No	No	Yes	Yes	No	Unknown	No		115	70	118	70	119	69	117.333	69.6667	No	Public	26-35
882	Female	African	Secondary	Healthy	Single	Employed / Self Employed	Prefer not to answer	No	No	Yes	Yes	No	No	No		132	73	112	79	118	74	120.667	75.3333	No	Public	26-35
883	Female	African	No School	Obese	Married	Unemployed	Prefer not to answer	No	No	No	Yes	Unknown	No	No		159	77	138	87	157	63	151.333	75.6667	Yes	Public	>65
884	Female	African	Primary	Overweight	Single	Employed / Self Employed	Prefer not to answer	No	No	Yes	Yes	No	No	No		123	78	116	72	121	76	120	75.3333	No	Public	36-45
885	Female	African	No School	Overweight	Married	Unemployed	Prefer not to answer	No	No	Yes	Yes	No	Unknown	Yes	No	214	104	214	101	202	99	210	101.333	Yes	Public	56-65
886	Male	African	Secondary	Overweight	Married	Employed / Self Employed	Prefer not to answer	No	No	Yes	Yes	Unknown	Unknown	No		190	108	184	107	177	102	183.667	105.667	Yes	Public	26-35
887	Female	African	No School	Healthy	Married	Unemployed	Prefer not to answer	No	No	No	No	No	Unknown	No		83	50	81	50	88	56	84	52	No	Public	>65
888	Female	African	Secondary	Overweight	Married	Employed / Self Employed	Prefer not to answer	No	No	Yes	Yes	No	No	No		124	73	120	75	113	66	119	71.3333	No	Public	36-45
889	Female	African	Primary	Healthy	Married	Employed / Self Employed	Prefer not to answer	No	No	Yes	Yes	No	Unknown	Yes	Yes	200	128	182	128	202	128	194.667	128	Yes	Public	56-65
890	Female	African	Secondary	Obese	Married	Employed / Self Employed	Prefer not to answer	No	No	No	Yes	No	Unknown	No		164	99	163	102	153	93	160	98	Yes	Public	36-45
891	Female	African	Primary	Obese	Married	Unemployed	Prefer not to answer	No	No	Yes	No	No	Unknown	No		160	112	170	117	166	104	165.333	111	Yes	Public	56-65
892	Female	African	Secondary	Healthy	Single	Employed / Self Employed	Prefer not to answer	No	No	Yes	No	No	No	No		123	69	115	66	119	63	119	66	No	Public	26-35
893	Female	African	Primary	Healthy	Married	Unemployed	Prefer not to answer	No	No	Yes	Yes	No	No	No		132	83	130	75	122	78	128	78.6667	No	Public	36-45
894	Female	African	Secondary	Healthy	Married	Unemployed	Prefer not to answer	No	No	Yes	Yes	No	No	No		126	72	123	74	118	70	122.333	72	No	Public	26-35
896	Female	African	No School	Healthy	Married	Unemployed	0 - 15,000	No	No	No	No	Unknown	Yes	Yes	Yes	175	105	179	98	166	103	173.333	102	Yes	Public	46-55
897	Female	African	No School	Underweight	Others	Unemployed	0 - 15,000	No	No	No	No	Unknown	Unknown	No		119	75	118	68	110	67	115.667	70	No	Public	>65
898	Male	African	No School	Healthy	Married	Unemployed	0 - 15,000	No	No	No	No	Unknown	Yes	Yes	Yes	137	85	137	64	119	67	131	72	No	Public	>65
899	Male	African	Tertiary	Obese	Married		51,000 - 100,000	No	Yes	No	No	Unknown	Unknown	No		155	105	137	76	143	97	145	92.6667	Yes	Public	26-35
900	Female	African	No School	Overweight	Married	Unemployed	0 - 15,000	No	No	No	No	Unknown	Unknown	No		136	77	129	74	117	77	127.333	76	No	Public	36-45
901	Male	African	No School	Underweight	Married	Employed / Self Employed	0 - 15,000	No	No	Yes	No	Unknown	Unknown	No		87	64	89	58	86	59	87.3333	60.3333	No	Public	26-35
902	Female	African	Primary	Overweight	Married	Employed / Self Employed	16,000 - 50,000	No	No	Yes	Yes	Unknown	Unknown	No		103	83	102	79	100	70	101.667	77.3333	No	Public	26-35
903	Female	African	Primary	Healthy	Married	Employed / Self Employed	16,000 - 50,000	No	No	Yes	Yes	Unknown	Unknown	No		105	61	97	57	96	63	99.3333	60.3333	No	Public	46-55
904	Male	African	Primary	Healthy	Married	Employed / Self Employed	16,000 - 50,000	No	No	Yes	No	Unknown	Unknown	No		98	77	94	72	107	75	99.6667	74.6667	No	Public	36-45
905	Female	African	No School	Obese	Married	Unemployed	0 - 15,000	No	No	No	No	Unknown	Unknown	No		109	75	103	72	99	71	103.667	72.6667	No	Public	46-55
906	Female	African	No School	Healthy	Others	Unemployed	0 - 15,000	No	No	No	No	Unknown	Yes	Yes	Yes	139	82	148	83	146	83	144.333	82.6667	Yes	Public	46-55
907	Female	African	No School	Obese	Married	Unemployed	0 - 15,000	No	No	No	No	Unknown	Unknown	No		122	78	126	79	126	96	124.667	84.3333	No	Public	46-55
908	Male	African	No School	Underweight	Married	Unemployed	0 - 15,000	No	No	No	No	Unknown	Unknown	No		93	77	101	81	103	81	99	79.6667	No	Public	36-45
909	Male	African	Secondary	Overweight	Married	Unemployed	0 - 15,000	No	No	Yes	Yes	Unknown	Unknown	No		117	70	116	84	121	78	118	77.3333	No	Public	56-65
910	Male	African	No School	Healthy	Married	Unemployed	0 - 15,000	No	No	No	No	Unknown	Yes	Yes	Yes	145	89	157	91	137	83	146.333	87.6667	Yes	Public	46-55
911	Male	African	Tertiary	Healthy	Single	Unemployed	0 - 15,000	No	No	No	No	Unknown	Unknown	No		106	82	108	79	107	87	107	82.6667	No	Public	26-35
912	Female	African	No School	Healthy	Married	Unemployed	0 - 15,000	No	No	Yes	Yes	Unknown	Unknown	No		84	57	79	62	78	63	80.3333	60.6667	No	Public	26-35
913	Male	African	Secondary	Healthy	Married	Employed / Self Employed	16,000 - 50,000	No	No	Yes	Yes	Unknown	Unknown	No		86	72	92	70	93	69	90.3333	70.3333	No	Public	26-35
914	Male	African	No School	Healthy	Married	Employed / Self Employed	16,000 - 50,000	No	No	No	No	Unknown	Yes	Yes	Yes	140	85	144	79	147	77	143.667	80.3333	Yes	Public	56-65
915	Female	African	No School	Obese	Married	Unemployed	0 - 15,000	No	No	No	No	Unknown	Unknown	No		127	83	120	77	116	73	121	77.6667	No	Public	56-65
916	Female	African	No School	Healthy	Married	Unemployed	0 - 15,000	No	No	Yes	No	Unknown	Unknown	No		107	67	98	60	97	60	100.667	62.3333	No	Public	26-35
917	Female	African	No School	Healthy	Single	Unemployed	0 - 15,000	No	No	Yes	No	Unknown	Yes	Yes	Yes	126	77	126	76	132	77	128	76.6667	No	Public	46-55
918	Female	African	No School	Underweight	Married	Unemployed	0 - 15,000	No	No	Yes	No	Unknown	Unknown	No		98	76	93	72	88	66	93	71.3333	No	Public	26-35
919	Male	African	Primary	Healthy	Married	Employed / Self Employed	16,000 - 50,000	Yes	Yes	Yes	Yes	Unknown	Unknown	No		112	68	112	69	109	68	111	68.3333	No	Public	36-45
920	Female	African	No School		Married	Unemployed	0 - 15,000	No	No	No	No	Unknown	Unknown	No		130	86	122	82	122	79	124.667	82.3333	No	Public	26-35
921	Female	African	Secondary	Healthy	Single	Employed / Self Employed	0 - 15,000	No	No	Yes	Yes	No	No	No		119	70	119	68	112	70	116.667	69.3333	No	Public	26-35
922	Female	African	Secondary	Obese	Married	Employed / Self Employed	Prefer not to answer	No	No	Yes	No	No	No	Yes	Yes	130	74	122	77	119	78	123.667	76.3333	No	Public	36-45
923	Male	African	Primary	Healthy	Married	Employed / Self Employed	0 - 15,000	No	No	Yes	Yes	No	No	No		145	75	139	75	139	76	141	75.3333	Yes	Public	56-65
924	Male	African	Tertiary	Healthy	Married	Employed / Self Employed	16,000 - 50,000	No	No	Yes	Yes	No	No	Yes	Yes	121	69	129	68	124	65	124.667	67.3333	No	Public	56-65
925	Female	African	No School	Obese	Married	Employed / Self Employed	Prefer not to answer	No	No	Yes	No	No	No	No		160	89	149	87	140	82	149.667	86	Yes	Public	56-65
926	Female	African	Secondary	Obese	Single	Unemployed	Prefer not to answer	No	No	Yes	Yes	No	No	No		124	83	121	80	124	82	123	81.6667	No	Public	46-55
927	Female	African	Secondary	Healthy	Married	Unemployed	0 - 15,000	No	No	Yes	No	No	No	Yes	Yes	128	59	134	63	130	60	130.667	60.6667	No	Public	>65
928	Male	African	Tertiary	Healthy	Married	Employed / Self Employed	16,000 - 50,000	No	No	Yes	Yes	No	No	No		118	69	113	72	112	71	114.333	70.6667	No	Public	56-65
929	Female	African	No School	Overweight	Married	Unemployed	0 - 15,000	No	No	Yes	No	No	No	Yes	No	128	83	126	84	126	82	126.667	83	No	Public	56-65
930	Female	African	Primary	Healthy	Married	Unemployed	0 - 15,000	No	No	Yes	No	No	No	No		122	73	108	78	115	69	115	73.3333	No	Public	26-35
931	Female	African	No School	Overweight	Married	Unemployed	Prefer not to answer	No	No	Yes	No	No	No	Yes	Yes	167	101	199	98	145	94	170.333	97.6667	Yes	Public	>65
932	Female	African	Secondary	Overweight	Married	Employed / Self Employed	Prefer not to answer	No	No	Yes	Yes	No	Unknown	Yes	No	164	103	153	99	160	104	159	102	Yes	Public	36-45
933	Female	African	Primary	Obese	Married	Employed / Self Employed	0 - 15,000	No	No	Yes	Yes	No	No	No		138	84	131	82	131	80	133.333	82	No	Public	56-65
934	Male	African	Secondary	Overweight	Married	Employed / Self Employed	Above 200,000	Yes	No	Yes	Yes	No	No	No		143	88	139	82	130	77	137.333	82.3333	No	Public	56-65
935	Female	African	Secondary	Overweight	Married	Employed / Self Employed	0 - 15,000	No	No	Yes	Yes	No	Yes	Yes	Yes	162	91	163	94	161	89	162	91.3333	Yes	Public	46-55
936	Male	African	Secondary	Obese	Married	Employed / Self Employed	16,000 - 50,000	No	No	Yes	Yes	No	No	No		138	96	136	89	139	92	137.667	92.3333	Yes	Public	56-65
937	Female	African	Primary	Underweight	Single	Unemployed	0 - 15,000	No	No	No	Yes	No	Unknown	No		113	86	115	73	113	72	113.667	77	No	Public	26-35
938	Female	African	Primary	Overweight	Married	Employed / Self Employed	Prefer not to answer	No	No	No	Yes	No	No	No		109	68	115	72	110	70	111.333	70	No	Public	46-55
939	Male	African	Secondary	Overweight	Married	Employed / Self Employed	Prefer not to answer	No	Yes	No	No	Yes	Unknown	Yes	No	143	92	140	83	139	84	140.667	86.3333	Yes	Public	26-35
940	Female	African	Secondary	Overweight	Married	Employed / Self Employed	Prefer not to answer	No	No	Yes	No	No	No	No		136	77	130	72	129	88	131.667	79	No	Public	46-55
941	Female	African	Secondary	Obese	Married	Unemployed	Prefer not to answer	No	No	Yes	Yes	Yes	Unknown	Yes	Yes	129	88	125	85	127	84	127	85.6667	No	Public	46-55
942	Male	African		Underweight	Single	Employed / Self Employed	51,000 - 100,000	No	No	Yes	Yes	No	No	No		108	59	120	90	132	78	120	75.6667	No	Faith	>65
943	Male	African	No School	Overweight	Others	Retired	16,000 - 50,000	No	No	Yes	Yes	No	No	No		141	54	146	62	138	72	141.667	62.6667	Yes	Faith	>65
944	Male	African	Primary	Overweight	Married	Unemployed	16,000 - 50,000	No	Yes	No	Yes	No	No	No		112	62	122	70	126	72	120	68	No	Faith	56-65
945	Female	African	Secondary	Healthy	Married	Unemployed	0 - 15,000	No	No	No	Yes	No	No	No		138	71	147	66	142	70	142.333	69	Yes	Faith	>65
946	Female	African	Tertiary	Obese	Married	Retired	51,000 - 100,000	No	No	Yes	Yes	Yes	Yes	Yes	Yes	135	71	148	78	137	72	140	73.6667	No	Faith	>65
947	Female	African	No School	Overweight	Others	Unemployed	0 - 15,000	No	No	No	No	No	Yes	Yes	Yes	100	69	103	68	123	66	108.667	67.6667	No	Faith	>65
948	Male	African	Secondary	Obese	Married	Employed / Self Employed	100,000 - 200,000	No	No	No	Yes	No	Yes	No		124	73	136	80	133	72	131	75	No	Faith	56-65
949	Male	African	No School	Healthy	Others	Unemployed	0 - 15,000	No	No	No	No	No	Yes	Yes	Yes	139	76	140	85	136	74	138.333	78.3333	No	Faith	>65
950	Female	African	Tertiary	Underweight	Married	Employed / Self Employed	100,000 - 200,000	No	No	Yes	Yes	No	No	No		125	71	125	54	120	70	123.333	65	No	Faith	26-35
951	Male	African	Primary	Healthy	Others	Unemployed	0 - 15,000	No	No	No	No	Unknown	Yes	Yes	Yes	116	62	120	62	128	56	121.333	60	No	Faith	>65
952	Male	African	Tertiary	Obese	Married	Employed / Self Employed	51,000 - 100,000	No	No	No	Yes	No	No	No		145	70	150	78	146	74	147	74	Yes	Faith	36-45
953	Female	African	Secondary	Healthy	Married	Employed / Self Employed	51,000 - 100,000	No	No	Yes	Yes	No	No	No		129	83	134	82	126	76	129.667	80.3333	No	Faith	36-45
954	Male	African	Secondary	Overweight	Married	Unemployed	51,000 - 100,000	No	No	Yes	Yes	No	No	No		104	65	113	79	124	70	113.667	71.3333	No	Faith	56-65
955	Female	African	Secondary	Overweight	Married	Employed / Self Employed	16,000 - 50,000	No	No	Yes	Yes	No	Yes	Yes	Yes	185	104	178	98	170	98	177.667	100	Yes	Faith	46-55
956	Female	African	Secondary	Overweight	Married		100,000 - 200,000	No	No	Yes	Yes	No	Unknown	Yes	Yes	188	66	180	90	158	96	175.333	84	Yes	Faith	>65
957	Female	African	Secondary	Healthy	Married	Retired	16,000 - 50,000	No	No	No	Yes	No	Yes	Yes	Yes	96	57	100	62	102	62	99.3333	60.3333	No	Faith	>65
958	Male		No School	Healthy	Others	Retired	0 - 15,000	No	No	No	Yes	No	Yes	Yes	Yes	139	66	136	68	140	72	138.333	68.6667	No	Faith	>65
959	Male	African	Tertiary	Overweight	Married	Retired	51,000 - 100,000	No	No	No	Yes	No	No	No		126	77	130	68	132	66	129.333	70.3333	No	Faith	56-65
960	Female	African	Secondary	Overweight	Married	Employed / Self Employed	16,000 - 50,000	No	No	Yes	Yes	Unknown	No	No		138	98	146	100	155	105	146.333	101	Yes	Public	56-65
961	Male	African	Secondary	Healthy	Married	Employed / Self Employed	16,000 - 50,000	No	No	No	Yes	No	No	No		132	73	122	73	124	70	126	72	No	Public	26-35
962	Male	African	Primary	Healthy	Married	Unemployed	Prefer not to answer	No	No	Yes	No	Unknown	Unknown	No		134	93	135	94	138	95	135.667	94	Yes	Public	46-55
963	Female	African	Primary	Healthy	Married	Employed / Self Employed	Prefer not to answer	No	Yes	No	No	Unknown	Unknown	No		144	85	160	95	171	96	158.333	92	Yes	Public	26-35
964	Female	African	Primary	Overweight	Married	Unemployed	Prefer not to answer	No	No	Yes	Yes	Unknown	Yes	Yes	Yes	165	85	167	84	160	87	164	85.3333	Yes	Public	56-65
965	Female	African	Tertiary	Underweight	Married	Employed / Self Employed	0 - 15,000	No	No	Yes	Yes	No	No	No		109	69	105	65	109	64	107.667	66	No	Public	18-25
966	Female	African	Tertiary	Healthy	Single	Unemployed	Prefer not to answer	No	No	Yes	Yes	No	No	No		117	73	120	76	119	70	118.667	73	No	Public	18-25
967	Female	African	Tertiary	Obese	Married	Employed / Self Employed	0 - 15,000	No	No	No	No	No	No	No		127	70	114	66	120	72	120.333	69.3333	No	Public	26-35
968	Male	African	Secondary	Underweight	Single	Unemployed	Prefer not to answer	No	No	Yes	Yes	No	No	No		107	62	103	56	106	50	105.333	56	No	Public	18-25
969	Male	African	Secondary	Overweight	Married	Employed / Self Employed	16,000 - 50,000	No	No	Yes	Yes	No	No	Yes	Yes	154	97	143	93	139	81	145.333	90.3333	Yes	Public	26-35
970	Female	African	Primary	Underweight	Married	Employed / Self Employed	0 - 15,000	No	No	Yes	Yes	No	No	No		157	108	149	100	150	100	152	102.667	Yes	Public	26-35
971	Female	African	Primary	Overweight	Married	Employed / Self Employed	0 - 15,000	No	No	No	Yes	No	No	No		139	86	137	86	137	84	137.667	85.3333	No	Public	26-35
972	Female	African	Primary	Healthy	Married	Unemployed	0 - 15,000	No	No	Yes	No	No	No	No		126	80	125	75	121	73	124	76	No	Public	56-65
973	Male	African	Primary	Overweight	Married	Retired	Prefer not to answer	No	No	Yes	Yes	Yes	No	No		109	65	113	62	117	62	113	63	No	Public	>65
974	Male	African	Primary	Underweight	Married	Employed / Self Employed	0 - 15,000	No	Yes	No	No	No	No	No		107	68	105	65	106	65	106	66	No	Public	56-65
975	Female	African	Primary	Healthy	Married	Employed / Self Employed	Prefer not to answer	No	No	Yes	Yes	No	No	Yes	Yes	196	129	188	129	179	126	187.667	128	Yes	Public	36-45
976	Female	African	Primary	Overweight	Married	Employed / Self Employed	16,000 - 50,000	No	No	Yes	No	No	No	No		94	63	96	63	96	61	95.3333	62.3333	No	Public	36-45
977	Male	African	Tertiary	Obese	Married	Employed / Self Employed	Above 200,000	No	No	Yes	Yes	No	Yes	Yes	No	163	108	158	101	162	102	161	103.667	Yes	Public	36-45
978	Female	African	Primary	Obese	Married	Employed / Self Employed	16,000 - 50,000	No	No	Yes	Yes	No	No	Yes	No	160	96	137	96	144	99	147	97	Yes	Public	46-55
979	Male	African	Tertiary	Healthy	Married	Employed / Self Employed	51,000 - 100,000	No	No	Yes	No	Unknown	No	Yes	No	158	98	170	101	165	103	164.333	100.667	Yes	Public	56-65
980	Male	African	Tertiary	Healthy	Married	Employed / Self Employed	51,000 - 100,000	No	No	No	No	Unknown	Unknown	No		109	79	108	74	106	74	107.667	75.6667	No	Public	36-45
981	Female	African	No School	Healthy	Married	Employed / Self Employed	0 - 15,000	No	No	No	No	Unknown	Unknown	No		108	67	118	96	102	79	109.333	80.6667	No	Public	26-35
982	Male	African	Tertiary	Underweight	Single	Employed / Self Employed	0 - 15,000	No	No	Yes	No	No	No	No		121	63	111	61	130	75	120.667	66.3333	No	Public	18-25
983	Female	African	Primary	Underweight	Married	Employed / Self Employed	0 - 15,000	No	No	Yes	No	No	No	No		122	81	118	75	120	81	120	79	No	Public	18-25
984	Female	African	Primary	Overweight	Married	Employed / Self Employed	Prefer not to answer	No	No	Yes	No	No	No	No		111	76	109	73	111	70	110.333	73	No	Public	36-45
985	Male	African	Primary	Underweight	Married	Employed / Self Employed	16,000 - 50,000	No	No	Yes	No	No	No	No		137	80	126	74	127	75	130	76.3333	No	Public	36-45
986	Male	African	No School	Healthy	Married	Unemployed	0 - 15,000	No	No	Yes	No	Unknown	Unknown	No		120	68	116	57	121	71	119	65.3333	No	Public	56-65
987	Male	African	Tertiary	Healthy	Single	Employed / Self Employed	Prefer not to answer	No	No	Yes	Yes	No	No	No		113	65	110	67	115	64	112.667	65.3333	No	Public	18-25
988	Male	African	No School	Healthy	Married	Unemployed	0 - 15,000	Yes	No	Yes	No	Unknown	Unknown	No		132	90	125	89	128	88	128.333	89	No	Public	>65
989	Female	African	Secondary	Obese	Married	Employed / Self Employed	16,000 - 50,000	No	No	Yes	Yes	No	No	No		95	61	94	60	100	62	96.3333	61	No	Public	36-45
990	Male	African	Tertiary	Healthy	Married	Unemployed	0 - 15,000	Yes	Yes	Yes	Yes	Unknown	Unknown	No		100	83	98	78	101	84	99.6667	81.6667	No	Public	46-55
991	Female	African	Primary	Obese	Married	Employed / Self Employed	16,000 - 50,000	No	No	Yes	No	No	No	Yes	Yes	114	78	113	77	115	75	114	76.6667	No	Public	36-45
992	Female	African	Primary	Overweight	Married	Unemployed	0 - 15,000	No	Yes	Yes	Yes	Unknown	Unknown	No		117	83	118	79	106	82	113.667	81.3333	No	Public	36-45
993	Female	African	No School	Overweight	Married	Unemployed	Prefer not to answer	No	No	No	No	No	No	No		143	85	142	79	143	84	142.667	82.6667	Yes	Public	>65
994	Female	African	Primary	Healthy	Married	Unemployed	0 - 15,000	No	No	Yes	No	Unknown	Unknown	No		161	78	151	84	136	75	149.333	79	Yes	Public	>65
995	Female	African	No School	Overweight	Married	Unemployed	0 - 15,000	No	No	No	No	Unknown	Unknown	No		103	71	102	67	103	69	102.667	69	No	Public	36-45
996	Male	African	No School	Healthy	Single	Unemployed	0 - 15,000	No	No	Yes	Yes	Unknown	Unknown	No		118	88	118	83	118	82	118	84.3333	No	Public	26-35
997	Female	African	No School	Overweight	Married	Unemployed	0 - 15,000	No	No	Yes	No	Yes	Unknown	No		108	83	104	77	104	83	105.333	81	No	Public	56-65
998	Female	African	No School	Healthy	Married	Unemployed	0 - 15,000	No	No	Yes	Yes	Unknown	Unknown	No		123	82	107	78	107	73	112.333	77.6667	No	Public	36-45
999	Female	African	No School	Overweight	Married	Unemployed	0 - 15,000	No	No	Yes	Yes	Unknown	Unknown	No		118	89	109	85	118	87	115	87	No	Public	36-45
1000	Female	African	No School	Underweight	Married	Unemployed	0 - 15,000	No	No	No	No	Unknown	Unknown	No		118	79	118	75	111	74	115.667	76	No	Public	>65
1001	Male	African	No School	Healthy	Married	Unemployed	0 - 15,000	No	No	Yes	No	Unknown	Unknown	No		118	73	117	72	117	73	117.333	72.6667	No	Public	>65
1002	Female	African	No School	Healthy	Married	Unemployed	0 - 15,000	No	No	Yes	Yes	Unknown	Unknown	No		91	73	98	71	87	57	92	67	No	Public	26-35
1003	Female	African	No School	Obese	Married	Employed / Self Employed	0 - 15,000	No	No	No	Yes	Unknown	Unknown	No		151	98	151	98	139	95	147	97	Yes	Public	26-35
1004	Male	African	Secondary	Healthy	Married	Unemployed	0 - 15,000	No	No	Yes	No	Unknown	Unknown	No		152	111	142	103	154	114	149.333	109.333	Yes	Public	36-45
1005	Female	African	No School	Healthy	Married	Unemployed	0 - 15,000	No	No	Yes	No	Unknown	Unknown	No		134	86	128	85	119	80	127	83.6667	No	Public	>65
1006	Male	African	No School	Healthy	Others	Unemployed	0 - 15,000	No	No	Yes	Yes	Unknown	Unknown	No		125	61	125	62	135	60	128.333	61	No	Public	>65
1007	Male	African	Primary	Overweight	Married	Employed / Self Employed	16,000 - 50,000	No	No	No	No	Unknown	Unknown	No		106	63	105	62	105	63	105.333	62.6667	No	Public	36-45
1008	Female	African	No School	Obese	Married	Unemployed	0 - 15,000	No	No	No	No	Unknown	Unknown	No		106	83	105	82	104	86	105	83.6667	No	Public	26-35
1009	Male	African	Tertiary	Healthy	Single	Unemployed	0 - 15,000	No	No	Yes	Yes	No	No	No		110	75	105	73	100	71	105	73	No	Private	18-25
1010	Female	African	Tertiary	Healthy	Married		Prefer not to answer	No	No	No	Yes	No	Yes	Yes	Yes	123	101	120	99	122	88	121.667	96	Yes	Private	56-65
1011	Female	African	Tertiary	Overweight	Others	Employed / Self Employed	Prefer not to answer	No	No	No	Yes	Yes	No	No		106	70	102	77	101	72	103	73	No	Private	46-55
1012	Female	African	Tertiary	Overweight	Married	Employed / Self Employed	Prefer not to answer	No	No	No	Yes	No	No	No		100	63	95	74	100	70	98.3333	69	No	Private	46-55
1013	Male	African	Tertiary	Obese	Single	Employed / Self Employed	51,000 - 100,000	Yes	No	No	No	Yes	No	No		118	76	114	80	110	72	114	76	No	Private	26-35
1014	Female	African	Tertiary	Obese	Single	Employed / Self Employed	100,000 - 200,000	No	No	No	Yes	No	No	No		124	75	122	78	118	74	121.333	75.6667	No	Private	26-35
1015	Male	African	Tertiary	Overweight	Married	Employed / Self Employed	100,000 - 200,000	No	No	No	Yes	No	No	No		130	78	128	74	126	70	128	74	No	Private	56-65
1016	Male	African	Tertiary	Healthy	Single	Unemployed	Prefer not to answer	Yes	Yes	No	No	No	No	No		99	76	98	74	98	72	98.3333	74	No	Private	18-25
1017	Female	African	Tertiary	Overweight	Married	Employed / Self Employed	100,000 - 200,000	No	No	No	No	Yes	No	No		132	78	130	76	128	74	130	76	No	Private	36-45
1018	Female	African	Tertiary	Healthy	Married	Employed / Self Employed	51,000 - 100,000	No	No	Yes	Yes	No	No	No		108	74	104	70	102	68	104.667	70.6667	No	Private	26-35
1019	Male	African	Secondary	Overweight	Married	Employed / Self Employed	16,000 - 50,000	Yes	No	Yes	Yes	Unknown	Unknown	No		128	84	131	87	128	87	129	86	No	Public	36-45
1020	Female	African	No School	Overweight	Married	Unemployed	0 - 15,000	No	No	No	No	Unknown	Unknown	No		117	81	119	78	121	82	119	80.3333	No	Public	36-45
1021	Female	African	No School	Healthy	Married	Unemployed	0 - 15,000	No	No	Yes	No	Unknown	Unknown	No		116	70	128	70	116	68	120	69.3333	No	Public	>65
1022	Female	African	No School	Obese	Married	Unemployed	0 - 15,000	No	No	No	Yes	Unknown	Unknown	No		104	83	106	84	103	84	104.333	83.6667	No	Public	36-45
1023	Female	African	No School	Healthy	Married	Unemployed	0 - 15,000	No	No	No	No	Unknown	Unknown	No		101	82	97	81	98	73	98.6667	78.6667	No	Public	>65
1024	Male	African	Secondary	Healthy	Married	Employed / Self Employed	51,000 - 100,000	No	No	Yes	Yes	Yes	Unknown	No		121	82	128	79	113	73	120.667	78	No	Public	56-65
1025	Female	African	No School	Overweight	Married	Unemployed	0 - 15,000	No	No	No	No	Unknown	Unknown	No		82	60	84	66	82	66	82.6667	64	No	Public	26-35
1026	Male	African	Tertiary	Obese	Married	Employed / Self Employed	16,000 - 50,000	No	Yes	Yes	Yes	Unknown	Unknown	No		145	105	144	101	133	97	140.667	101	Yes	Public	26-35
1027	Male	African	No School	Healthy	Married	Employed / Self Employed	51,000 - 100,000	No	No	Yes	No	Unknown	Yes	Yes	Yes	184	96	168	95	173	100	175	97	Yes	Public	46-55
1028	Male	African	No School	Healthy	Married	Unemployed	0 - 15,000	Yes	No	No	No	Unknown	Yes	Yes	Yes	145	110	147	109	142	108	144.667	109	Yes	Public	46-55
1029	Female	African	No School	Healthy	Married	Unemployed	0 - 15,000	No	No	Yes	No	Unknown	Unknown	No		104	66	103	65	124	103	110.333	78	No	Public	46-55
1030	Male	African	No School	Healthy	Married	Unemployed	0 - 15,000	No	No	Yes	No	Unknown	Yes	Yes	No	136	94	153	82	165	85	151.333	87	Yes	Public	>65
1031	Female	African	No School	Overweight	Others	Unemployed	0 - 15,000	No	No	No	Yes	Unknown	Yes	Yes	Yes	120	84	120	84	117	85	119	84.3333	No	Public	46-55
1032	Female	African	No School	Obese	Married	Unemployed	0 - 15,000	No	No	Yes	No	Unknown	Unknown	No		91	68	93	72	93	65	92.3333	68.3333	No	Public	26-35
1033	Female	African	No School	Obese	Others	Employed / Self Employed	16,000 - 50,000	No	No	Yes	No	Unknown	Yes	Yes	Yes	143	82	142	80	139	83	141.333	81.6667	Yes	Public	36-45
1034	Male	African	Primary	Obese	Married	Unemployed	16,000 - 50,000	No	No	Yes	Yes	No	No	No		127	78	143	88	157	98	142.333	88	Yes	Faith	36-45
1035	Female	African	No School	Healthy	Others	Retired	0 - 15,000	No	No	No	No	No	Yes	Yes	Yes	142	76	149	91	150	87	147	84.6667	Yes	Faith	>65
1036	Female	African	Secondary	Overweight	Married	Retired	Prefer not to answer	No	No	Yes	Yes	No	Yes	Yes	Yes	138	84	142	78	138	80	139.333	80.6667	No	Faith	>65
1037	Male	African	Secondary	Obese	Others	Unemployed	Prefer not to answer	No	No	Yes	Yes	No	Yes	Yes	Yes	147	89	148	92	140	78	145	86.3333	Yes	Faith	>65
1038	Female	African	Tertiary	Overweight	Married	Employed / Self Employed	Prefer not to answer	No	No	Yes	Yes	No	Yes	Yes	Yes	124	93	122	96	135	93	127	94	Yes	Faith	46-55
1039	Male	African	Primary	Healthy	Others	Retired	16,000 - 50,000	No	No	No	No	No	Yes	Yes	Yes	130	81	140	100	141	91	137	90.6667	Yes	Faith	>65
1041	Male	African	No School	Healthy	Married	Unemployed	0 - 15,000	No	No	No	No	Unknown	Yes	Yes	Yes	110	82	111	89	119	82	113.333	84.3333	No	Public	>65
1042	Male	African	No School	Healthy	Married	Employed / Self Employed	16,000 - 50,000	No	No	Yes	No	Unknown	Unknown	No		105	66	105	68	106	67	105.333	67	No	Public	36-45
1043	Male	African	No School	Underweight	Married	Unemployed	0 - 15,000	No	No	No	No	Unknown	Unknown	No		175	115	170	116	159	112	168	114.333	Yes	Public	56-65
1044	Female	African	No School	Healthy	Married	Unemployed	0 - 15,000	No	No	No	No	Unknown	Unknown	No		113	93	115	89	115	87	114.333	89.6667	No	Public	26-35
1045	Male	African	No School	Healthy	Married	Unemployed	0 - 15,000	Yes	No	Yes	No	Unknown	Yes	Yes	Yes	148	83	137	78	131	83	138.667	81.3333	No	Public	>65
1046	Male	African	No School	Overweight	Married	Employed / Self Employed	16,000 - 50,000	No	No	Yes	No	Yes	Unknown	No		114	90	115	86	115	94	114.667	90	No	Public	26-35
1047	Male	African	No School	Overweight	Married	Unemployed	0 - 15,000	No	No	Yes	No	Unknown	Unknown	No		144	87	135	92	143	72	140.667	83.6667	Yes	Public	>65
1048	Male	African	No School	Healthy	Married	Employed / Self Employed	51,000 - 100,000	No	No	Yes	Yes	Unknown	Unknown	No		109	68	107	67	106	66	107.333	67	No	Public	56-65
1049	Male	African	Secondary	Obese	Married	Employed / Self Employed	0 - 15,000	No	No	No	No	No	No	No		126	63	124	76	122	68	124	69	No	Faith	36-45
1050	Male	African	Secondary	Healthy	Single	Unemployed	Prefer not to answer	No	No	Yes	No	No	No	No		107	59	117	63	120	66	114.667	62.6667	No	Faith
1051	Male	African	Tertiary	Healthy	Married	Employed / Self Employed	51,000 - 100,000	No	No	No	Yes	No	No	No		128	54	123	55	123	63	124.667	57.3333	No	Faith
1052	Male	African	No School	Obese	Single	Retired	0 - 15,000	No	No	No	No	No	No	Yes	Yes	131	81	138	68	145	80	138	76.3333	No	Faith	>65
1053	Male	African	Primary	Overweight	Others	Retired	16,000 - 50,000	No	No	No	Yes	Yes	Yes	Yes	Yes	159	70	178	91	160	88	165.667	83	Yes	Faith	>65
1054	Male	African	Secondary	Healthy	Married	Employed / Self Employed	100,000 - 200,000	No	No	Yes	Yes	No	Yes	Yes	Yes	165	94	162	88	163	94	163.333	92	Yes	Faith	56-65
1055	Male	African	Secondary	Healthy	Married	Retired	0 - 15,000	No	No	No	Yes	No	Yes	Yes	Yes	135	89	142	86	140	72	139	82.3333	No	Faith	>65
1056	Female	African	Tertiary	Obese	Married	Retired	51,000 - 100,000	No	No	No	Yes	Yes	Yes	Yes	No	178	69	174	88	178	92	176.667	83	Yes	Faith	56-65
1057	Female	African	Secondary	Underweight	Single	Unemployed	0 - 15,000	No	No	No	No	No	No	No		123	57	124	70	130	66	125.667	64.3333	No	Faith	18-25
1058	Male	African	Secondary	Overweight	Single	Unemployed	0 - 15,000	No	No	Yes	Yes	No	No	No		130	65	132	66	126	68	129.333	66.3333	No	Faith	18-25
1059	Female	African	Tertiary	Healthy	Single	Employed / Self Employed	16,000 - 50,000	No	No	Yes	Yes	No	No	No		119	68	109	66	112	66	113.333	66.6667	No	Public	26-35
1060	Female	African	Tertiary	Healthy	Single	Employed / Self Employed	16,000 - 50,000	No	No	Yes	No	No	No	No		116	75	114	72	116	62	115.333	69.6667	No	Public	26-35
1061	Female	African	Secondary	Overweight	Married	Employed / Self Employed	16,000 - 50,000	No	No	Yes	Yes	No	No	No		114	82	120	75	117	80	117	79	No	Public	46-55
1062	Male	African	Secondary	Healthy	Married	Employed / Self Employed	0 - 15,000	Yes	Yes	Yes	Yes	No	No	Yes	No	144	107	130	93	143	105	139	101.667	Yes	Public	26-35
1063	Female	African	Secondary	Overweight	Married	Employed / Self Employed	16,000 - 50,000	No	No	Yes	Yes	No	No	Yes	No	131	88	127	79	137	79	131.667	82	No	Public	36-45
1064	Female	African	Primary	Healthy	Single	Unemployed	0 - 15,000	No	No	Yes	No	No	No	No		157	108	152	103	142	99	150.333	103.333	Yes	Public	26-35
1065	Female	African	Secondary	Overweight	Single	Unemployed	Prefer not to answer	No	No	Yes	Yes	No	No	No		108	82	119	71	115	70	114	74.3333	No	Public	26-35
1066	Female	African	Secondary	Underweight	Single	Unemployed	Prefer not to answer	No	No	Yes	No	Unknown	No	No		122	81	122	70	120	67	121.333	72.6667	No	Public	18-25
1067	Female	African	Secondary	Overweight	Married	Employed / Self Employed	16,000 - 50,000	No	No	Yes	Yes	No	No	Yes	No	117	82	123	88	128	85	122.667	85	No	Public	36-45
1068	Female	African	Primary	Obese	Married	Employed / Self Employed	0 - 15,000	No	No	Yes	No	No	No	No		120	81	114	71	116	71	116.667	74.3333	No	Public	36-45
1069	Female	African	Secondary	Healthy	Married	Employed / Self Employed	0 - 15,000	No	No	No	No	No	No	Yes	Yes	142	90	140	91	133	85	138.333	88.6667	No	Public	36-45
1070	Female	African	Secondary	Obese	Married	Employed / Self Employed	16,000 - 50,000	No	No	No	Yes	No	No	Yes	No	148	91	152	89	132	95	144	91.6667	Yes	Public	18-25
1071	Female	African	Secondary	Obese	Married	Employed / Self Employed	16,000 - 50,000	No	No	Yes	Yes	No	No	Yes	No	160	96	147	100	150	94	152.333	96.6667	Yes	Public	36-45
1072	Female	African	Tertiary	Healthy	Single	Employed / Self Employed	16,000 - 50,000	No	No	No	No	No	No	No		118	73	119	72	118	72	118.333	72.3333	No	Public	26-35
1073	Female	African	Secondary	Healthy	Single	Employed / Self Employed	16,000 - 50,000	No	No	Yes	Yes	No	No	No		118	78	113	81	116	85	115.667	81.3333	No	Public	26-35
1074	Male	African	Secondary	Overweight	Married	Employed / Self Employed	0 - 15,000	No	No	Yes	Yes	No	Unknown	No		159	94	152	90	146	86	152.333	90	Yes	Public	36-45
1075	Male	African	Primary	Underweight	Married	Employed / Self Employed	0 - 15,000	No	Yes	Yes	No	No	No	Yes	No	103	69	98	62	99	53	100	61.3333	No	Public	36-45
1076	Male	African	Secondary	Healthy	Single	Unemployed	Prefer not to answer	No	No	Yes	No	No	No	No		129	74	123	73	129	79	127	75.3333	No	Public	18-25
1077	Female	African	Secondary	Overweight	Single	Employed / Self Employed	0 - 15,000	No	No	Yes	Yes	No	No	No		118	84	114	83	119	84	117	83.6667	No	Public	36-45
1078	Female	African	Secondary	Healthy	Single	Unemployed	Prefer not to answer	No	No	Yes	No	No	No	No		117	77	108	72	114	74	113	74.3333	No	Public	18-25
1079	Female	African	Secondary	Healthy	Single	Employed / Self Employed	0 - 15,000	No	No	Yes	Yes	No	No	No		125	77	118	72	124	74	122.333	74.3333	No	Public	26-35
1080	Female	African	Primary	Obese	Married	Unemployed	0 - 15,000	No	No	Yes	Yes	No	No	No		127	78	108	81	121	78	118.667	79	No	Public	26-35
1081	Female	African	Secondary	Overweight	Single	Employed / Self Employed	0 - 15,000	No	No	Yes	Yes	No	No	No		133	79	112	79	124	78	123	78.6667	No	Public	26-35
1082	Female	African	Primary	Healthy	Married	Unemployed	0 - 15,000	No	No	Yes	Yes	No	No	No		114	76	120	71	124	77	119.333	74.6667	No	Public	36-45
1083	Male	African	Secondary	Overweight	Single	Employed / Self Employed	0 - 15,000	No	No	Yes	No	No	No	No		168	79	135	90	156	78	153	82.3333	Yes	Public	36-45
1084	Male	African	Secondary	Underweight	Single	Unemployed	Prefer not to answer	No	No	Yes	No	No	No	No		105	55	100	63	97	57	100.667	58.3333	No	Public	18-25
1085	Female	African	Primary	Overweight	Married	Employed / Self Employed	0 - 15,000	No	No	Yes	No	No	No	No		109	74	104	71	106	70	106.333	71.6667	No	Public	26-35
1086	Female	African	Primary	Healthy	Married	Unemployed	0 - 15,000	No	No	Yes	No	No	No	Yes	Yes	191	114	185	110	186	102	187.333	108.667	Yes	Public	56-65
1087	Male	African	Primary	Obese	Married	Unemployed	0 - 15,000	No	No	Yes	No	No	No	Yes	Yes	124	84	121	86	118	82	121	84	No	Public	56-65
1088	Male	African	Secondary	Healthy	Single	Employed / Self Employed	0 - 15,000	No	No	Yes	No	No	No	No		111	72	117	87	123	72	117	77	No	Public	18-25
1089	Female	African	Primary	Healthy	Single	Employed / Self Employed	0 - 15,000	No	No	Yes	No	No	No	No		127	87	126	83	148	83	133.667	84.3333	No	Public	36-45
1090	Female	African	Tertiary	Overweight	Married	Employed / Self Employed	0 - 15,000	No	No	Yes	No	No	No	Yes	No	144	80	135	80	125	86	134.667	82	No	Public	26-35
1091	Female	African	Primary	Overweight	Single	Unemployed	Prefer not to answer	No	No	Yes	No	No	No	No		108	72	99	63	99	70	102	68.3333	No	Public	56-65
1092	Male	African	Primary	Underweight	Married	Unemployed	Prefer not to answer	Yes	No	Yes	No	No	No	No		130	64	136	74	133	74	133	70.6667	No	Public	>65
1093	Male	African	Primary	Healthy	Married	Employed / Self Employed	0 - 15,000	No	Yes	Yes	No	No	No	No		210	99	211	98	209	98	210	98.3333	Yes	Public	>65
1094	Female	African	Primary	Overweight	Married	Unemployed	0 - 15,000	No	No	Yes	Yes	No	No	Yes	Yes	174	110	145	113	151	109	156.667	110.667	Yes	Public	56-65
1095	Female	African	Primary	Healthy	Married	Employed / Self Employed	0 - 15,000	No	No	Yes	Yes	Yes	No	Yes	Yes	181	106	168	98	179	109	176	104.333	Yes	Public	56-65
1096	Female	African	Secondary	Overweight	Married	Employed / Self Employed	0 - 15,000	No	No	Yes	No	No	No	No		121	86	121	106	125	83	122.333	91.6667	Yes	Public	36-45
1097	Female	African	Primary	Overweight	Married	Employed / Self Employed	0 - 15,000	No	No	Yes	No	No	No	Yes	No	198	116	217	119	201	114	205.333	116.333	Yes	Public	46-55
1098	Female	African	Secondary	Healthy	Married	Employed / Self Employed	0 - 15,000	No	No	Yes	No	No	No	No		146	85	138	82	131	83	138.333	83.3333	No	Public	26-35
1099	Female	African	Secondary	Healthy	Married	Employed / Self Employed	0 - 15,000	No	No	Yes	No	No	No	No		119	75	110	75	108	72	112.333	74	No	Public	36-45
1100	Female	African	Secondary	Healthy	Married	Employed / Self Employed	16,000 - 50,000	No	No	Yes	Yes	Yes	Unknown	Yes	No	123	80	113	79	108	78	114.667	79	No	Public	46-55
1101	Male	African	Secondary	Healthy	Married	Employed / Self Employed	16,000 - 50,000	No	Yes	Yes	No	No	No	Yes	No	179	106	170	108	171	107	173.333	107	Yes	Public	36-45
1102	Female	African	Secondary	Healthy	Married	Unemployed	0 - 15,000	No	No	Yes	No	No	No	No		119	73	116	76	113	75	116	74.6667	No	Public	26-35
1103	Female	African	Secondary	Overweight	Married	Employed / Self Employed	0 - 15,000	No	No	Yes	Yes	Yes	No	No		109	70	104	74	101	73	104.667	72.3333	No	Public	36-45
1104	Male	African	Primary	Healthy	Married	Retired	0 - 15,000	No	No	Yes	No	No	No	No		154	69	133	80	153	73	146.667	74	Yes	Public	>65
1105	Female	African	Primary	Overweight	Married	Unemployed	0 - 15,000	No	No	Yes	No	No	No	No		102	63	108	59	106	54	105.333	58.6667	No	Public	36-45
1106	Male	African	Primary	Underweight	Married	Unemployed	0 - 15,000	No	No	Yes	Yes	No	No	No		143	91	142	85	135	91	140	89	No	Public	>65
1107	Male	African	Primary	Underweight	Married	Employed / Self Employed	0 - 15,000	No	No	Yes	Yes	No	No	No		131	91	134	90	129	92	131.333	91	Yes	Public	36-45
1108	Female	African	Primary	Healthy	Married	Unemployed	0 - 15,000	No	No	Yes	No	No	No	No		93	66	102	65	97	69	97.3333	66.6667	No	Public	46-55
1109	Male	African	Primary	Underweight	Single	Unemployed	Prefer not to answer	No	No	Yes	No	No	No	No		112	78	111	73	109	70	110.667	73.6667	No	Public	18-25
1110	Male	African	Secondary	Healthy	Single	Employed / Self Employed	0 - 15,000	No	No	Yes	No	No	No	No		145	86	155	91	156	82	152	86.3333	Yes	Public	18-25
1111	Female	African	Primary	Obese	Married	Unemployed	0 - 15,000	No	No	Yes	No	No	No	Yes	Yes	193	112	170	107	175	114	179.333	111	Yes	Public	>65
1112	Male	African	Tertiary	Healthy	Single	Employed / Self Employed	0 - 15,000	No	No	Yes	Yes	No	No	No		123	79	116	74	116	72	118.333	75	No	Public	26-35
1113	Male	African	Tertiary	Healthy	Married	Employed / Self Employed	51,000 - 100,000	No	No	Yes	Yes	No	No	No		151	91	144	98	147	104	147.333	97.6667	Yes	Public	26-35
1114	Male	African	Secondary	Overweight	Single	Employed / Self Employed	0 - 15,000	No	No	Yes	Yes	No	No	No		125	72	124	78	122	71	123.667	73.6667	No	Public	18-25
1115	Male	African	Primary	Underweight	Married	Employed / Self Employed	0 - 15,000	No	No	Yes	No	No	No	No		90	56	89	55	83	59	87.3333	56.6667	No	Public	36-45
1116	Male	African	Secondary	Healthy	Married	Retired	0 - 15,000	No	No	Yes	No	No	No	Yes	Yes	94	64	94	71	98	67	95.3333	67.3333	No	Public	56-65
1117	Female	African	Secondary	Healthy	Married	Unemployed	0 - 15,000	No	No	Yes	No	No	No	No		134	54	94	71	113	66	113.667	63.6667	No	Public	56-65
1118	Female	African	Primary	Obese	Married	Employed / Self Employed	0 - 15,000	No	No	No	Yes	No	No	No		124	86	118	87	117	90	119.667	87.6667	No	Public	36-45
1119	Male	African	Secondary	Obese	Married	Employed / Self Employed	0 - 15,000	No	No	Yes	No	No	No	Yes	Yes	150	86	149	92	160	89	153	89	Yes	Public	56-65
1120	Female	African	Secondary	Overweight	Married	Employed / Self Employed	0 - 15,000	No	No	Yes	No	No	No	No		133	77	139	83	140	92	137.333	84	No	Public	36-45
1121	Male	African	Secondary	Healthy	Single	Employed / Self Employed	0 - 15,000	No	No	Yes	No	No	No	No		131	79	127	82	115	78	124.333	79.6667	No	Public	18-25
1122	Male	African	Secondary	Healthy	Married	Employed / Self Employed	0 - 15,000	No	No	Yes	No	No	No	Yes	Yes	169	102	164	97	148	97	160.333	98.6667	Yes	Public	>65
1123	Male	African	Primary	Healthy	Married	Employed / Self Employed	0 - 15,000	No	No	Yes	No	No	No	No		131	80	125	74	135	83	130.333	79	No	Public	>65
1124	Male	African	Primary	Healthy	Married	Employed / Self Employed	0 - 15,000	No	No	Yes	No	No	No	Yes	Yes	140	79	151	98	155	88	148.667	88.3333	Yes	Public	56-65
1125	Female	African	Secondary	Healthy	Married	Employed / Self Employed	0 - 15,000	No	No	Yes	No	No	No	No		126	75	128	76	130	80	128	77	No	Public	56-65
1126	Female	African	Secondary	Overweight	Married	Employed / Self Employed	0 - 15,000	No	No	Yes	Yes	No	No	No		98	41	108	55	95	48	100.333	48	No	Public	36-45
1127	Male	African	Primary	Healthy	Married	Retired	0 - 15,000	No	No	Yes	No	No	No	Yes	Yes	142	77	140	79	142	79	141.333	78.3333	Yes	Public	>65
1128	Male	African	Primary	Healthy	Married	Employed / Self Employed	16,000 - 50,000	No	No	Yes	Yes	No	No	No		123	77	125	75	110	75	119.333	75.6667	No	Public	36-45
1129	Female	African	Primary	Healthy	Single	Employed / Self Employed	0 - 15,000	No	No	Yes	Yes	No	No	No		108	66	115	67	103	68	108.667	67	No	Public	36-45
1130	Male	African	Tertiary	Underweight	Single	Employed / Self Employed	0 - 15,000	No	No	Yes	Yes	No	No	No		110	67	100	64	101	62	103.667	64.3333	No	Public	18-25
1131	Male	African	Primary	Healthy	Single	Employed / Self Employed	0 - 15,000	No	No	Yes	No	No	No	No		128	69	117	72	119	72	121.333	71	No	Public	26-35
1132	Female	African	Primary	Overweight	Married	Unemployed	0 - 15,000	No	No	Yes	Yes	No	No	No		136	76	123	80	127	79	128.667	78.3333	No	Public	46-55
1133	Male	African	Secondary	Overweight	Married	Employed / Self Employed	0 - 15,000	No	No	Yes	Yes	No	No	No		131	87	128	88	130	80	129.667	85	No	Public	26-35
1134	Male	African	Tertiary	Obese	Married	Employed / Self Employed	51,000 - 100,000	No	No	Yes	Yes	Yes	No	No		116	79	115	74	127	70	119.333	74.3333	No	Faith	36-45
1135	Female	African	No School	Healthy	Others	Retired	0 - 15,000	No	No	No	Yes	Yes	Yes	Yes	Yes	89	54	104	62	100	52	97.6667	56	No	Faith	>65
1136	Male	African	Primary	Healthy	Others	Unemployed	0 - 15,000	No	Yes	No	No	No	Yes	Yes	Yes	137	69	156	84	142	90	145	81	Yes	Faith	>65
1137	Female	African	Secondary	Overweight	Married	Employed / Self Employed	100,000 - 200,000	No	No	Yes	No	No	Yes	Yes	Yes	115	80	124	86	124	78	121	81.3333	No	Faith	56-65
1138	Male	African	Tertiary	Healthy	Married	Retired	16,000 - 50,000	No	No	No	Yes	Yes	Yes	Yes	Yes	170	90	149	77	134	80	151	82.3333	Yes	Faith	>65
1139	Female	African	Secondary	Healthy	Married	Employed / Self Employed	51,000 - 100,000	No	No	No	No	No	No	No		129	81	116	67	120	68	121.667	72	No	Faith	36-45
1140	Female	African	Primary	Healthy	Married	Retired		No	No	No	Yes	Yes	Unknown	Yes	Yes	143	86	146	85	151	91	146.667	87.3333	Yes	Faith	56-65
1141	Male	African	Tertiary	Overweight	Single	Employed / Self Employed	Prefer not to answer	No	Yes	No	No	Unknown	Unknown	Yes	No	141	91	145	99	148	92	144.667	94	Yes	Faith	36-45
1142	Female	African	Tertiary	Overweight	Married	Employed / Self Employed	51,000 - 100,000	No	No	No	Yes	No	Unknown	No		131	81	133	94	128	89	130.667	88	No	Faith	36-45
1143	Female	African	Secondary	Obese	Married	Unemployed		No	No	No	No	No	Unknown	No		118	81	125	74	121	69	121.333	74.6667	No	Faith	36-45
1144	Female	African	Primary	Obese	Married	Retired		No	No	No	No	No	Unknown	Yes	Yes	142	98	138	94	140	94	140	95.3333	Yes	Faith	>65
1145	Male	African	Primary	Overweight	Married	Employed / Self Employed	Prefer not to answer	Yes	No	No	No	No	No	No		102	81	110	80	103	85	105	82	No	Faith	36-45
1146	Male	African	Primary	Obese	Married	Employed / Self Employed	16,000 - 50,000	Yes	Yes	No	No	Unknown	Unknown	No		143	92	148	97	140	93	143.667	94	Yes	Faith	>65
1147	Female	African	Tertiary	Healthy	Single	Employed / Self Employed	51,000 - 100,000	No	No	No	No	No	No	No		135	85	130	84	131	86	132	85	No	Faith	26-35
1148	Male	African	Primary	Obese	Married	Employed / Self Employed	0 - 15,000	No	No	No	No	No	Unknown	No		121	73	133	79	143	92	132.333	81.3333	No	Faith	>65
1149	Female	African	Primary	Obese	Married	Unemployed		No	No	No	No	No	Unknown	Yes	Yes	129	72	114	69	119	78	120.667	73	No	Faith	56-65
1150	Male	African	Tertiary	Overweight	Married	Employed / Self Employed	16,000 - 50,000	No	No	Yes	No	No	No	Yes	Yes	157	94	140	87	146	80	147.667	87	Yes	Faith	26-35
1151	Female	African	Secondary	Healthy	Married	Retired	51,000 - 100,000	No	No	Yes	No	No	Yes	Yes	Yes	142	91	137	81	140	72	139.667	81.3333	No	Faith	56-65
1152	Male	African	No School	Obese	Others	Retired	0 - 15,000	No	No	No	No	No	Yes	Yes	Yes	123	60	129	50	126	73	126	61	No	Faith	>65
1153	Male	African	Secondary	Healthy	Married	Retired	Prefer not to answer	No	No	Yes	Yes	No	Yes	Yes	Yes	123	75	114	71	120	68	119	71.3333	No	Faith	56-65
1154	Male	African	Tertiary	Underweight	Single	Unemployed	0 - 15,000	No	No	Yes	Yes	No	No	No		108	54	109	45	102	41	106.333	46.6667	No	Faith	18-25
1155	Male	African	Tertiary	Overweight	Married	Employed / Self Employed	100,000 - 200,000	No	No	Yes	No	No	Yes	Yes	Yes	125	88	120	86	140	55	128.333	76.3333	No	Faith	46-55
1156	Male	African	Secondary	Underweight	Single	Unemployed	0 - 15,000	No	No	Yes	Yes	No	No	No		109	70	120	62	110	56	113	62.6667	No	Faith	18-25
1157	Female	African	Tertiary	Healthy	Married	Retired	51,000 - 100,000	No	No	Yes	Yes	No	Yes	Yes	Yes	134	76	140	70	136	72	136.667	72.6667	No	Faith	>65
1158	Female	African	Primary	Overweight	Others	Retired	0 - 15,000	No	No	No	No	No	Yes	Yes	Yes	140	95	150	90	146	92	145.333	92.3333	Yes	Faith	>65
1159	Male	African	Secondary	Healthy	Married	Unemployed	16,000 - 50,000	No	No	Yes	Yes	No	Yes	Yes	Yes	111	58	120	60	116	58	115.667	58.6667	No	Faith	26-35
1160	Male	African	Secondary	Overweight	Others	Retired	0 - 15,000	No	No	No	No	No	Yes	Yes	Yes	175	81	162	73	170	86	169	80	Yes	Faith	>65
1161	Male	African	Tertiary	Healthy	Married	Employed / Self Employed	51,000 - 100,000	No	No	No	No	No	Yes	No		101	59	117	68	110	70	109.333	65.6667	No	Faith	36-45
1162	Female	African	No School	Overweight	Others	Unemployed	0 - 15,000	No	No	No	No	No	Yes	Yes	Yes	184	102	191	100	186	96	187	99.3333	Yes	Faith	>65
1163	Female	African	Tertiary	Overweight	Single	Unemployed	16,000 - 50,000	No	No	Yes	Yes	No	No	No		134	73	139	70	126	88	133	77	No	Faith	18-25
1164	Male	African	Secondary	Healthy	Married	Unemployed	16,000 - 50,000	No	No	No	No	No	Yes	Yes	Yes	127	69	140	72	132	66	133	69	No	Faith	>65
1165	Male	African	Secondary	Overweight	Married	Employed / Self Employed	0 - 15,000	Yes	No	No	No	Yes	No	Yes	Yes	139	101	121	85	113	76	124.333	87.3333	No	Faith	46-55
1166	Female	African	Secondary	Overweight	Married	Employed / Self Employed	0 - 15,000	No	No	No	Yes	No	Unknown	Yes	No	169	90	152	87	157	92	159.333	89.6667	Yes	Faith	46-55
1167	Male	African	Secondary	Obese	Married	Employed / Self Employed	16,000 - 50,000	No	No	No	No	Yes	No	No		129	90	112	82	111	69	117.333	80.3333	No	Faith	36-45
1168	Male	African	Secondary	Overweight	Married	Unemployed		Yes	No	No	No	No	Unknown	Yes	Yes	223	130	221	126	208	127	217.333	127.667	Yes	Faith	46-55
1169	Female	African	Primary	Obese	Married	Employed / Self Employed	0 - 15,000	No	No	No	No	No	Unknown	No		142	85	131	105	128	97	133.667	95.6667	Yes	Faith	46-55
1170	Female	African	Secondary		Married	Employed / Self Employed	0 - 15,000	No	No	No	No	No	Unknown	Yes	Yes	210	132	238	125	207	116	218.333	124.333	Yes	Faith	46-55
1171	Female	African	Primary	Obese	Married	Employed / Self Employed	0 - 15,000	No	No	No	No	No	No	No		108	75	140	87	138	84	128.667	82	No	Faith	46-55
1172	Female	African	Primary	Overweight	Married	Unemployed		No	No	No	Yes	Yes	Unknown	No		131	102	119	89	137	91	129	94	Yes	Faith	56-65
1173	Female	African	Primary	Healthy	Married	Employed / Self Employed	0 - 15,000	No	No	No	No	Unknown	Unknown	No		148	95	136	90	126	85	136.667	90	No	Faith	56-65
1174	Female	African	Primary	Obese	Married	Retired		No	No	No	No	No	No	Yes	Yes	113	98	115	83	127	92	118.333	91	Yes	Faith	56-65
1177	Female	African	Tertiary	Overweight	Single	Unemployed	Prefer not to answer	No	No	No	No	No	No	No		127	70	107	64	101	63	111.667	65.6667	No	Private	18-25
1179	Female	African	Secondary	Overweight	Married	Employed / Self Employed	0 - 15,000	No	Yes	Yes	No	No	No	No		133	76	118	80	122	86	124.333	80.6667	No	Public	56-65
1180	Male	African	Primary	Overweight	Married	Employed / Self Employed	Prefer not to answer	No	No	Yes	No	No	No	No		123	47	122	56	112	48	119	50.3333	No	Public	36-45
1181	Female	Asian	Tertiary	Overweight	Married	Unemployed	Prefer not to answer	No	No	Yes	No	Yes	Yes	Yes	Yes	127	79	120	85	125	110	124	91.3333	Yes	Private	46-55
1182	Female	Asian	Tertiary	Underweight	Single	Unemployed	Prefer not to answer	No	No	Yes	No	No	No	No		106	73	106	65	106	67	106	68.3333	No	Private	26-35
1183	Female	African	Secondary	Healthy	Married	Employed / Self Employed	16,000 - 50,000	No	No	Yes	No	No	Yes	Yes	No	130	96	144	96	141	92	138.333	94.6667	Yes	Public	26-35
1185	Female	African	Primary	Healthy	Married	Employed / Self Employed	0 - 15,000	No	No	No	No	No	No	Yes	Yes	152	90	151	96	156	98	153	94.6667	Yes	Public	>65
1186	Female	African	Secondary	Overweight	Married	Employed / Self Employed	16,000 - 50,000	No	No	Yes	No	No	No	No		128	82	127	78	116	76	123.667	78.6667	No	Public	56-65
1187	Female	African	Secondary	Overweight	Married	Employed / Self Employed	16,000 - 50,000	No	No	Yes	No	No	No	No		136	68	138	75	130	74	134.667	72.3333	No	Public	46-55
1188	Female	African	Tertiary	Obese	Married	Employed / Self Employed	51,000 - 100,000	No	No	No	No	No	No	Yes	Yes	193	119	184	110	179	111	185.333	113.333	Yes	Private	26-35
1189	Male	African	Tertiary	Overweight	Married	Employed / Self Employed	100,000 - 200,000	No	No	No	No	No	No	Yes	Yes	169	103	159	115	167	111	165	109.667	Yes	Private	36-45
1190	Male	African	Tertiary	Overweight	Married	Retired	100,000 - 200,000	No	No	Yes	No	No	No	Yes	Yes	120	70	119	81	127	82	122	77.6667	No	Private	56-65
1191	Female	African	Primary	Obese	Married	Employed / Self Employed	16,000 - 50,000	No	No	No	No	Yes	No	Yes	Yes	179	93	178	99	159	82	172	91.3333	Yes	Public	56-65
1192	Male	African	Tertiary	Healthy	Married	Employed / Self Employed	51,000 - 100,000	No	No	No	Yes	Yes	No	No		119	82	129	80	118	80	122	80.6667	No	Public	36-45
1193	Female	African	Secondary	Obese	Married	Employed / Self Employed	16,000 - 50,000	No	No	Yes	No	No	No	No		109	74	109	70	106	70	108	71.3333	No	Public	26-35
1194	Female	African	Secondary	Healthy	Others	Employed / Self Employed	0 - 15,000	No	No	Yes	No	Yes	No	Yes	Yes	189	62	171	71	168	70	176	67.6667	Yes	Public	56-65
1195	Female	African	Primary	Overweight	Single	Employed / Self Employed	Above 200,000	No	No	Yes	Yes	Yes	No	No		110	67	122	67	112	60	114.667	64.6667	No	Public
1196	Male	African	Secondary	Obese	Married	Employed / Self Employed	16,000 - 50,000	No	No	Yes	No	Yes	No	Yes	Yes	141	91	146	98	146	91	144.333	93.3333	Yes	Public	>65
1197	Female	African	Tertiary	Obese	Others	Retired	16,000 - 50,000	No	No	No	Yes	No	No	No		147	81	136	84	136	80	139.667	81.6667	No	Public	56-65
1198	Male	African	Tertiary	Overweight	Married	Employed / Self Employed	100,000 - 200,000	No	No	Yes	No	No	Unknown	No		116	70	111	62	106	66	111	66	No	Public	26-35
1199	Female	African	Primary	Obese	Others	Retired	Prefer not to answer	No	No	No	No	No	Yes	Yes	Yes	169	93	173	94	172	90	171.333	92.3333	Yes	Public	>65
1200	Female	African	Primary	Overweight	Married	Retired	Prefer not to answer	No	No	No	No	Yes	No	Yes	Yes	143	73	136	82	137	86	138.667	80.3333	No	Public	>65
1201	Female	African	Tertiary	Obese	Married	Employed / Self Employed	Prefer not to answer	No	Yes	Yes	No	No	No	No		114	79	111	76	127	78	117.333	77.6667	No	Public	26-35
1203	Female	African	Tertiary	Obese	Married	Employed / Self Employed	16,000 - 50,000	No	No	No	Yes	Yes	No	No		127	81	124	74	120	79	123.667	78	No	Public	26-35
1204	Male	African	Secondary	Healthy	Married	Retired	Prefer not to answer	Yes	Yes	Yes	No	Yes	No	No		155	77	151	78	141	71	149	75.3333	Yes	Public	>65
1206	Female	African	Tertiary	Overweight	Married	Employed / Self Employed	100,000 - 200,000	No	No	No	No	Yes	No	No		114	77	115	65	115	68	114.667	70	No	Public	26-35
1207	Female	African	Tertiary	Obese	Married	Retired	Prefer not to answer	No	No	Yes	Yes	Yes	No	Yes	Yes	156	92	143	72	121	55	140	73	No	Public	56-65
1208	Male	African	Tertiary	Overweight	Married	Employed / Self Employed	Prefer not to answer	No	Yes	No	No	Yes	No	Yes	Yes	141	82	138	73	135	83	138	79.3333	No	Public	>65
1209	Female	African	Tertiary	Obese	Single	Employed / Self Employed	51,000 - 100,000	No	No	No	No	No	Unknown	Yes	Yes	129	73	133	67	111	65	124.333	68.3333	No	Private	56-65
1210	Male	African	Secondary	Obese	Married	Employed / Self Employed	0 - 15,000	No	Yes	No	No	Yes	No	Yes	Yes	168	98	154	90	156	94	159.333	94	Yes	Public	46-55
1211	Male	African	Tertiary	Obese	Married	Employed / Self Employed	100,000 - 200,000	No	No	No	No	No	No	Yes	Yes	148	90	138	80	138	93	141.333	87.6667	Yes	Private	36-45
1212	Male	African	Tertiary	Overweight	Married	Retired	Above 200,000	Yes	Yes	Yes	No	No	No	No		173	105	174	99	166	200	171	134.667	Yes	Public	56-65
1213	Female	African	Secondary	Overweight	Married	Unemployed	Prefer not to answer	Yes	No	Yes	No	No	No	Yes	No	162	66	147	62	147	62	152	63.3333	Yes	Public	56-65
1214	Male	African	Tertiary	Underweight	Single	Employed / Self Employed	Prefer not to answer	Yes	Yes	No	No	No	No	No		130	83	127	87	129	81	128.667	83.6667	No	Public	26-35
1215	Male	African	Primary	Healthy	Married	Employed / Self Employed	16,000 - 50,000	No	No	No	No	No	No	No		158	104	164	103	153	102	158.333	103	Yes	Public	56-65
1216	Female	African	Secondary	Overweight	Married	Employed / Self Employed	51,000 - 100,000	No	No	No	No	Yes	Unknown	Yes	Yes	161	123	163	93	146	100	156.667	105.333	Yes	Private	56-65
1217	Female	African	Primary	Obese	Married	Employed / Self Employed	Prefer not to answer	No	No	No	No	No	Yes	Yes	Yes	108	71	109	71	110	74	109	72	No	Public	>65
1218	Male	African	Tertiary	Healthy	Married	Employed / Self Employed	Prefer not to answer	No	No	No	No	No	No	No		138	99	139	92	133	90	136.667	93.6667	Yes	Public	46-55
1219	Female	African	Secondary	Obese	Married	Employed / Self Employed	Prefer not to answer	No	No	No	No	No	No	No		151	81	156	85	137	85	148	83.6667	Yes	Public	46-55
1220	Male	African	Secondary	Overweight	Married	Employed / Self Employed	16,000 - 50,000	No	Yes	Yes	No	No	No	Yes	Yes	153	98	150	97	141	96	148	97	Yes	Public	46-55
1221	Female	African	Tertiary	Obese	Married	Employed / Self Employed	16,000 - 50,000	No	No	No	No	No	No	No		148	90	146	88	138	84	144	87.3333	Yes	Private	36-45
1222	Female	African	Secondary	Overweight	Married	Employed / Self Employed	Prefer not to answer	No	No	No	No	No	No	No		143	78	138	75	128	77	136.333	76.6667	No	Public	26-35
1223	Male	African	Tertiary	Healthy	Married	Employed / Self Employed	100,000 - 200,000	No	No	Yes	No	Yes	Unknown	Yes	Yes	140	90	127	88	129	94	132	90.6667	Yes	Private	36-45
1224	Male	African	Primary	Healthy	Married	Employed / Self Employed	51,000 - 100,000	No	No	No	No	No	No	Yes	No	138	82	144	82	135	77	139	80.3333	No	Public	56-65
1225	Female	African	Tertiary	Obese	Married	Employed / Self Employed	100,000 - 200,000	No	No	No	No	No	No	No		112	72	115	74	104	78	110.333	74.6667	No	Public	36-45
1226	Female	African	Tertiary	Obese	Single	Employed / Self Employed	51,000 - 100,000	No	Yes	No	No	No	No	No		122	76	121	72	117	71	120	73	No	Public	26-35
1228	Male	African	Primary	Underweight	Married	Unemployed	Prefer not to answer	Yes	Yes	No	No	No	No	No		90	62	91	59	90	61	90.3333	60.6667	No	Public	46-55
1229	Female	African	Tertiary	Obese	Married	Employed / Self Employed	51,000 - 100,000	No	Yes	No	No	No	No	No		113	75	111	74	107	71	110.333	73.3333	No	Public	26-35
1230	Male	African	Tertiary	Overweight	Married	Employed / Self Employed	Prefer not to answer	No	No	No	No	No	No	No		112	78	106	63	104	64	107.333	68.3333	No	Public	>65
1231	Male	African	Tertiary	Healthy	Married	Employed / Self Employed	Prefer not to answer	No	Yes	No	No	No	No	No		109	68	105	66	133	106	115.667	80	No	Public	26-35
1233	Male	African	Tertiary	Healthy	Married	Employed / Self Employed	Prefer not to answer	No	No	Yes	No	No	No	No		95	67	99	62	98	63	97.3333	64	No	Public	36-45
1234	Male	African	Secondary	Overweight	Married	Employed / Self Employed	Prefer not to answer	No	No	No	No	No	No	No		151	102	148	92	145	88	148	94	Yes	Public	36-45
1235	Male	African	Secondary	Overweight	Married	Employed / Self Employed	Prefer not to answer	No	No	No	No	No	No	No		148	76	132	74	125	79	135	76.3333	No	Public	36-45
1236	Female	African	Secondary	Healthy	Married	Employed / Self Employed	16,000 - 50,000	No	No	No	No	No	No	No		130	78	118	71	119	73	122.333	74	No	Public	36-45
1237	Male	African	Secondary	Overweight	Married	Employed / Self Employed	51,000 - 100,000	No	No	No	No	No	No	Yes	No	134	78	128	76	127	74	129.667	76	No	Public	26-35
1238	Male	African	Tertiary	Overweight	Married	Employed / Self Employed	100,000 - 200,000	No	No	No	No	No	No	Yes	Yes	147	92	140	93	135	89	140.667	91.3333	Yes	Public	46-55
1239	Female	African	Secondary	Obese	Married	Unemployed	Prefer not to answer	No	No	No	No	No	No	Yes	No	172	92	153	87	151	82	158.667	87	Yes	Public	56-65
1240	Female	African	Tertiary	Overweight	Married	Employed / Self Employed	16,000 - 50,000	No	No	Yes	Yes	No	No	No		112	67	111	67	109	85	110.667	73	No	Private	46-55
1241	Female	African	Tertiary	Healthy	Married	Employed / Self Employed	16,000 - 50,000	No	No	No	No	Yes	Unknown	Yes	Yes	130	86	125	76	120	76	125	79.3333	No	Private	46-55
1242	Male	African	Secondary	Overweight	Married	Retired	16,000 - 50,000	No	No	No	No	Yes	Yes	No		121	76	119	78	125	77	121.667	77	No	Private	56-65
1243	Female	African	Secondary	Healthy	Married	Unemployed	Prefer not to answer	No	No	No	No	No	No	No		136	79	144	83	135	79	138.333	80.3333	No	Private	46-55
1244	Male	African	Secondary	Overweight	Married	Employed / Self Employed	16,000 - 50,000	No	No	Yes	No	No	No	No		116	75	115	74	120	73	117	74	No	Private	36-45
1245	Male	African	Tertiary	Healthy	Married	Employed / Self Employed	51,000 - 100,000	No	No	No	No	No	No	No		143	105	150	106	142	101	145	104	Yes	Public	46-55
1246	Female	African	Tertiary	Obese	Married	Employed / Self Employed	100,000 - 200,000	No	No	No	No	No	No	No		150	87	148	82	146	79	148	82.6667	Yes	Public	46-55
1247	Female	African	Tertiary	Overweight	Married	Employed / Self Employed	51,000 - 100,000	No	No	No	No	No	No	No		128	78	109	73	109	70	115.333	73.6667	No	Public	56-65
1248	Female	Others (Arab/Somali)	No School	Obese	Married	Employed / Self Employed	51,000 - 100,000	No	No	Yes	No	No	No	Yes	Yes	138	86	145	89	144	85	142.333	86.6667	Yes	Private	46-55
1250	Male	African	Primary	Healthy	Married	Retired	16,000 - 50,000	No	No	No	Yes	No	Yes	Yes	Yes	171	91	165	83	170	80	168.667	84.6667	Yes	Faith	>65
1251	Female	African	Secondary	Obese	Married	Employed / Self Employed	51,000 - 100,000	No	No	No	Yes	No	Yes	Yes	Yes	132	77	149	79	137	75	139.333	77	No	Faith	56-65
1252	Female	African	Secondary	Obese	Married	Employed / Self Employed	0 - 15,000	No	No	No	No	Yes	No	Yes	Yes	152	80	177	91	164	86	164.333	85.6667	Yes	Private	36-45
1253	Female	African		Healthy	Married	Employed / Self Employed	16,000 - 50,000	No	No	Yes	Yes	No	No	No		110	71	116	74	120	68	115.333	71	No	Faith	26-35
1254	Female	African	Secondary	Obese	Married	Employed / Self Employed	16,000 - 50,000	No	No	No	Yes	No	Yes	No		130	77	126	68	120	60	125.333	68.3333	No	Faith	46-55
1255	Male	African	Secondary	Healthy	Married	Employed / Self Employed	16,000 - 50,000	No	No	Yes	Yes	No	No	No		127	82	123	77	102	51	117.333	70	No	Faith	46-55
1256	Male	African	Tertiary	Healthy	Married	Retired	51,000 - 100,000	No	No	Yes	Yes	No	Yes	No		154	93	148	86	140	90	147.333	89.6667	Yes	Faith	56-65
1257	Female	African	Secondary	Healthy	Married	Unemployed	16,000 - 50,000	No	No	Yes	Yes	No	Yes	Yes	Yes	165	73	171	92	176	88	170.667	84.3333	Yes	Faith	>65
1258	Male	African	Secondary	Overweight	Married	Retired	16,000 - 50,000	No	No	Yes	No	Unknown	No	Yes	Yes	129	75	128	74	127	73	128	74	No	Private	56-65
1259	Male	African	Tertiary	Obese	Married	Employed / Self Employed	Above 200,000	No	No	Yes	Yes	No	No	No		129	82	126	77	130	79	128.333	79.3333	No	Private	46-55
1260	Female	African	Secondary	Obese	Married	Unemployed	Prefer not to answer	No	No	No	No	No	No	Yes	Yes	141	79	146	75	138	73	141.667	75.6667	Yes	Public	56-65
1261	Male	African	Tertiary	Healthy	Married	Employed / Self Employed	51,000 - 100,000	No	No	No	No	No	No	No		89	61	90	64	109	67	96	64	No	Public	36-45
1262	Female	African	Secondary	Healthy	Married	Unemployed	Prefer not to answer	No	No	No	No	No	No	No		120	79	118	68	122	68	120	71.6667	No	Public	56-65
1263	Female	African	Secondary	Overweight	Others	Employed / Self Employed	16,000 - 50,000	No	No	No	No	No	No	No		132	74	117	65	122	68	123.667	69	No	Public	56-65
1264	Male	Asian	Tertiary	Healthy	Married	Retired	Prefer not to answer	No	No	Yes	No	No	Yes	No		138	73	133	70	135	72	135.333	71.6667	No	Private	>65
1265	Male	African	Secondary	Underweight	Married	Employed / Self Employed	Prefer not to answer	Yes	No	No	No	No	No	No		82	49	80	51	90	49	84	49.6667	No	Public	56-65
1266	Female	African	Secondary	Obese	Married	Employed / Self Employed	Prefer not to answer	No	No	No	No	No	No	No		121	70	126	71	115	72	120.667	71	No	Public	46-55
1267	Male	African	Tertiary	Overweight	Married	Retired	Prefer not to answer	No	No	No	No	No	No	Yes	No	132	70	142	74	122	70	132	71.3333	No	Public	56-65
1268	Female	African	Secondary	Overweight	Married	Employed / Self Employed	16,000 - 50,000	No	No	No	No	Yes	No	Yes	Yes	102	61	98	54	99	56	99.6667	57	No	Public	56-65
1269	Female	African	Secondary	Overweight	Single	Employed / Self Employed	Prefer not to answer	No	No	No	No	No	No	No		139	81	128	81	118	74	128.333	78.6667	No	Public	26-35
1270	Female	African	Secondary	Overweight	Married	Employed / Self Employed	51,000 - 100,000	No	No	No	No	No	No	No		110	62	100	57	99	57	103	58.6667	No	Public	26-35
1271	Female	African	Tertiary	Healthy	Married	Employed / Self Employed	51,000 - 100,000	No	No	No	No	No	No	Yes	Yes	149	78	144	75	138	78	143.667	77	Yes	Public	46-55
1272	Female	African	Tertiary	Healthy	Married	Employed / Self Employed	Prefer not to answer	No	No	No	No	No	No	No		121	78	113	68	113	63	115.667	69.6667	No	Public	36-45
1273	Male	African	Tertiary	Healthy	Single	Unemployed	Prefer not to answer	No	No	No	No	No	No	No		109	68	117	68	114	61	113.333	65.6667	No	Public	18-25
1274	Female	African	Secondary	Obese	Married	Employed / Self Employed	Prefer not to answer	No	No	No	No	No	No	No		123	56	118	60	121	60	120.667	58.6667	No	Public	46-55
1275	Male	African	Secondary	Healthy	Married	Employed / Self Employed	16,000 - 50,000	No	No	Yes	Yes	No	Yes	Yes	Yes	148	70	137	67	130	70	138.333	69	No	Faith	56-65
1277	Female	African	Tertiary	Obese	Married	Employed / Self Employed	Prefer not to answer	No	No	No	No	No	No	No		141	73	130	74	115	81	128.667	76	No	Public	46-55
1278	Female	African	Tertiary	Healthy	Married	Employed / Self Employed	51,000 - 100,000	No	No	Yes	No	No	No	No		104	47	95	57	93	54	97.3333	52.6667	No	Public	26-35
1279	Male	African	Tertiary	Overweight	Married	Employed / Self Employed	51,000 - 100,000	No	No	Yes	No	No	No	Yes	Yes	123	79	122	77	122	77	122.333	77.6667	No	Private	46-55
1280	Male	African	Tertiary	Healthy	Married	Employed / Self Employed	16,000 - 50,000	No	No	No	No	No	No	No		145	76	130	70	137	65	137.333	70.3333	No	Public	26-35
1281	Female	African	Primary	Overweight	Married	Unemployed	0 - 15,000	Yes	No	No	Yes	No	No	No		140	72	127	73	126	70	131	71.6667	No	Public
1282	Male	African	Secondary	Healthy	Married	Employed / Self Employed	Prefer not to answer	No	Yes	Yes	No	No	No	No		111	68	114	66	110	67	111.667	67	No	Public	36-45
1284	Female	African	Primary	Obese	Married	Unemployed	0 - 15,000	No	No	No	No	No	Yes	No		146	77	133	81	136	80	138.333	79.3333	No	Public	46-55
1285	Female	African	Tertiary	Obese	Married	Employed / Self Employed	Prefer not to answer	No	No	No	No	No	No	No		107	67	104	69	107	59	106	65	No	Public	36-45
1286	Female	African	Tertiary		Married	Employed / Self Employed	Prefer not to answer	No	No	No	No	No	No	Yes	Yes	147	84	150	97	142	97	146.333	92.6667	Yes	Private	36-45
1287	Male	African	Secondary	Healthy	Married	Employed / Self Employed	16,000 - 50,000	No	No	No	No	No	No	No		108	76	107	77	108	76	107.667	76.3333	No	Public	46-55
1288	Male	African	No School	Obese	Others	Unemployed	0 - 15,000	No	No	No	No	No	No	No		154	77	155	78	154	71	154.333	75.3333	Yes	Public	>65
1289	Female	African	Secondary	Obese	Married	Employed / Self Employed	16,000 - 50,000	No	No	No	No	No	No	Yes	Yes	107	70	105	66	115	71	109	69	No	Public	36-45
1290	Female	African	Tertiary	Obese	Single	Unemployed	Prefer not to answer	Yes	No	Yes	Yes	No	No	No		118	65	120	59	107	62	115	62	No	Public	18-25
1291	Male	African	Secondary	Healthy	Single	Unemployed	0 - 15,000	No	No	No	No	No	No	No		93	62	99	54	98	59	96.6667	58.3333	No	Public	26-35
1292	Male	African	Tertiary	Healthy	Married	Employed / Self Employed	100,000 - 200,000	No	No	No	No	No	No	No		138	91	148	87	132	84	139.333	87.3333	No	Private	46-55
1293	Female	African	Secondary	Obese	Married	Employed / Self Employed	Prefer not to answer	No	No	No	No	No	No	No		108	74	112	71	107	64	109	69.6667	No	Public	46-55
1294	Male	African	Secondary	Underweight	Married	Employed / Self Employed	Prefer not to answer	Yes	Yes	No	No	No	No	No		162	91	164	85	160	85	162	87	Yes	Public	56-65
1295	Male	African	Tertiary	Obese	Married	Employed / Self Employed	100,000 - 200,000	No	No	No	No	No	No	No		119	81	104	76	112	78	111.667	78.3333	No	Public	56-65
1296	Female	African	Tertiary	Obese	Others	Employed / Self Employed	Above 200,000	No	No	No	No	No	No	Yes	Yes	121	77	121	75	123	76	121.667	76	No	Private	56-65
1297	Female	African	Tertiary	Obese	Married	Employed / Self Employed	51,000 - 100,000	No	No	No	Yes	No	Yes	Yes	Yes	144	80	142	82	138	80	141.333	80.6667	Yes	Private	36-45
1298	Male	African	Tertiary	Obese	Married	Employed / Self Employed	Prefer not to answer	No	No	No	No	No	No	No		164	89	157	101	157	101	159.333	97	Yes	Private	26-35
1299	Female	African	Tertiary	Overweight	Married	Employed / Self Employed	100,000 - 200,000	No	No	Yes	No	No	Yes	Yes	Yes	136	96	141	93	131	85	136	91.3333	Yes	Faith	36-45
1300	Female	African	Tertiary	Obese	Married	Employed / Self Employed	51,000 - 100,000	No	No	No	No	No	Yes	Yes	Yes	132	91	143	103	144	109	139.667	101	Yes	Faith	26-35
1301	Female	African	Secondary	Overweight	Married	Unemployed	16,000 - 50,000	No	No	No	Yes	Unknown	No	No		129	85	134	93	130	60	131	79.3333	No	Faith	26-35
1302	Male	African	Secondary	Healthy	Married	Unemployed	0 - 15,000	No	No	Yes	Yes	No	No	No		137	61	130	64	134	66	133.667	63.6667	No	Faith	26-35
1303	Male	African	Tertiary	Overweight	Married	Employed / Self Employed	100,000 - 200,000	No	No	No	No	No	No	No		108	64	106	62	100	62	104.667	62.6667	No	Private	26-35
1304	Male	African	Tertiary	Overweight	Married	Employed / Self Employed	16,000 - 50,000	No	No	No	Yes	No	No	No		146	97	157	83	136	80	146.333	86.6667	Yes	Private	46-55
1305	Female	African	Tertiary	Overweight	Married	Retired	Prefer not to answer	No	No	No	Yes	No	No	No		132	84	130	86	130	80	130.667	83.3333	No	Private	>65
1306	Male	African	Tertiary	Overweight	Married	Employed / Self Employed	Above 200,000	No	No	No	Yes	No	No	Yes	Yes	137	82	138	81	139	77	138	80	No	Private	26-35
1308	Male	African	Tertiary	Healthy	Single	Employed / Self Employed	Prefer not to answer	No	No	No	No	No	No	No		100	58	101	60	98	60	99.6667	59.3333	No	Private	18-25
1309	Male	African	Tertiary	Overweight	Married	Employed / Self Employed	Above 200,000	No	No	No	Yes	No	No	No		128	76	124	72	124	68	125.333	72	No	Private	46-55
1310	Female	Asian	Secondary	Healthy	Married	Unemployed	Prefer not to answer	No	No	No	Yes	No	No	No		108	64	106	62	104	60	106	62	No	Private	36-45
1311	Male	African	Tertiary	Obese	Married	Employed / Self Employed	Prefer not to answer	No	No	No	Yes	Yes	No	No		132	88	130	84	130	80	130.667	84	No	Private	56-65
1312	Male	African	Tertiary	Healthy	Single	Unemployed	Prefer not to answer	No	No	No	Yes	No	No	No		104	72	100	68	100	64	101.333	68	No	Private	18-25
1313	Female	African	Tertiary	Overweight	Married	Employed / Self Employed	51,000 - 100,000	No	No	No	Yes	No	No	No		110	72	108	70	104	66	107.333	69.3333	No	Private	26-35
1314	Male	African	Secondary	Healthy	Single	Unemployed	Prefer not to answer	No	Yes	No	No	No	No	No		98	68	96	64	99	60	97.6667	64	No	Private	18-25
1315	Female	African	Secondary	Overweight	Married	Retired	Prefer not to answer	No	No	No	No	No	No	No		128	68	124	66	122	68	124.667	67.3333	No	Private	46-55
1316	Male	African	Tertiary	Obese	Married	Retired	51,000 - 100,000	No	No	No	No	No	No	Yes	Yes	158	74	162	86	166	85	162	81.6667	Yes	Private	56-65
1317	Male	African	Tertiary	Overweight	Married	Employed / Self Employed	100,000 - 200,000	No	No	No	No	No	No	Yes	Yes	134	83	132	87	132	82	132.667	84	No	Private	56-65
1318	Female	African	Tertiary	Obese	Married	Employed / Self Employed	51,000 - 100,000	No	No	Yes	No	Yes	No	Yes	Yes	136	76	169	106	160	100	155	94	Yes	Private	56-65
1319	Female	African	Tertiary	Obese	Married	Employed / Self Employed	51,000 - 100,000	No	No	No	Yes	Yes	Unknown	Yes	Yes	117	68	105	70	107	67	109.667	68.3333	No	Private	46-55
1320	Male	African	Tertiary	Obese	Married	Employed / Self Employed	Above 200,000	No	No	Yes	No	Yes	No	No		170	97	182	104	168	132	173.333	111	Yes	Private	46-55
1321	Female	African	Secondary	Healthy	Single	Unemployed	Prefer not to answer	No	No	No	No	No	No	No		124	68	122	60	121	60	122.333	62.6667	No	Private	18-25
1322	Female	African	Secondary	Overweight	Married	Retired	0 - 15,000	No	No	Yes	Yes	No	No	Yes	Yes	134	74	130	80	133	78	132.333	77.3333	No	Private	>65
1323	Female	African	Tertiary	Healthy	Married	Employed / Self Employed	51,000 - 100,000	No	No	No	No	No	No	No		130	72	128	74	128	70	128.667	72	No	Private	26-35
1324	Female	African	Secondary	Healthy	Single	Employed / Self Employed	Above 200,000	No	No	Yes	Yes	No	No	No		101	58	100	56	101	58	100.667	57.3333	No	Private	26-35
1325	Male	African	Tertiary	Healthy	Single	Employed / Self Employed	100,000 - 200,000	No	Yes	No	Yes	No	No	No		124	84	121	83	118	80	121	82.3333	No	Private	18-25
1326	Male	African	Secondary	Healthy	Married	Retired	51,000 - 100,000	No	No	Yes	Yes	Yes	Yes	Yes	Yes	145	87	160	92	148	88	151	89	Yes	Faith	56-65
1327	Male	African	Primary	Healthy	Married	Unemployed	16,000 - 50,000	No	No	No	Yes	No	Yes	Yes	Yes	107	65	121	82	126	78	118	75	No	Faith	>65
1328	Male	African	Secondary	Overweight	Single	Unemployed	Prefer not to answer	No	No	Yes	Yes	No	Yes	Yes	Yes	149	88	148	76	140	72	145.667	78.6667	Yes	Faith
1329	Male	African	Tertiary	Healthy	Married	Employed / Self Employed	51,000 - 100,000	No	No	Yes	Yes	No	Yes	Yes	Yes	135	75	135	99	130	66	133.333	80	No	Faith	36-45
1330	Male	African	Primary	Healthy	Married	Unemployed	0 - 15,000	No	No	No	No	Yes	Yes	Yes	Yes	109	63	120	60	116	58	115	60.3333	No	Faith	36-45
1331	Male	African	Secondary	Healthy	Married	Unemployed	16,000 - 50,000	No	No	Yes	Yes	No	Yes	Yes	Yes	149	83	167	97	160	90	158.667	90	Yes	Faith	26-35
1332	Female	African	Tertiary	Healthy	Married	Employed / Self Employed	Prefer not to answer	No	No	Yes	Yes	No	Yes	Yes	Yes	119	76	138	91	126	78	127.667	81.6667	No	Faith	46-55
1333	Female	African	Secondary	Healthy	Married	Unemployed	0 - 15,000	No	No	Yes	Yes	No	Yes	No		93	69	92	73	90	68	91.6667	70	No	Faith	36-45
1334	Female	African	Tertiary	Obese	Married	Employed / Self Employed	Prefer not to answer	No	No	No	No	No	No	No		111	60	126	72	120	62	119	64.6667	No	Faith	36-45
1335	Male	African	Primary	Healthy	Others	Unemployed	0 - 15,000	No	No	No	No	Unknown	Yes	Yes	Yes	168	113	161	94	160	90	163	99	Yes	Faith	>65
1336	Female	Asian	Tertiary	Overweight	Married	Unemployed	Prefer not to answer	No	No	No	Yes	No	No	No		128	59	110	61	110	59	116	59.6667	No	Private	36-45
1338	Male	African	Primary	Healthy	Married	Employed / Self Employed	16,000 - 50,000	No	No	Yes	Yes	Yes	Unknown	No		140	68	136	62	142	78	139.333	69.3333	No	Faith	56-65
1339	Male	African	Secondary	Healthy	Married	Unemployed	0 - 15,000	No	No	Yes	Yes	No	No	No		124	75	130	70	126	66	126.667	70.3333	No	Faith	26-35
1340	Male	African	Primary	Healthy	Married	Unemployed	Prefer not to answer	No	No	Yes	Yes	No	No	No		96	66	101	70	104	68	100.333	68	No	Faith	56-65
1341	Female	African	Primary	Healthy	Married	Unemployed	Prefer not to answer	No	No	No	Yes	No	No	No		134	61	141	80	136	88	137	76.3333	No	Faith	36-45
1342	Male	Others (Arab/Somali)	Tertiary	Obese	Married	Employed / Self Employed	Above 200,000	No	No	Yes	Yes	No	No	No		126	66	130	68	126	70	127.333	68	No	Faith	36-45
1343	Female	African	Tertiary	Obese	Married	Employed / Self Employed	Prefer not to answer	No	No	No	Yes	No	No	No		108	64	108	68	106	66	107.333	66	No	Private	18-25
1344	Female	African	Tertiary	Healthy	Single	Employed / Self Employed	51,000 - 100,000	No	No	No	Yes	No	No	No		98	75	98	72	95	70	97	72.3333	No	Private	18-25
1346	Female	African	Tertiary	Obese	Married	Employed / Self Employed	51,000 - 100,000	No	No	No	No	No	No	Yes	Yes	166	77	161	90	169	79	165.333	82	Yes	Private	46-55
1348	Male	African	Tertiary	Obese	Married	Employed / Self Employed	100,000 - 200,000	No	No	No	No	No	No	Yes	Yes	137	81	133	81	127	83	132.333	81.6667	No	Private	46-55
1349	Male	African	Tertiary	Overweight	Married	Employed / Self Employed	Above 200,000	No	No	Yes	No	No	No	Yes	Yes	116	72	113	70	111	70	113.333	70.6667	No	Private	46-55
1350	Female	African	Secondary	Healthy	Single	Unemployed	Prefer not to answer	No	No	No	No	No	No	No		122	74	121	72	118	66	120.333	70.6667	No	Private	18-25
1351	Male	African	Tertiary	Overweight	Married	Employed / Self Employed	100,000 - 200,000	No	No	No	Yes	No	No	No		111	83	108	80	109	77	109.333	80	No	Private	26-35
1352	Male	African	Tertiary	Healthy	Married	Employed / Self Employed	100,000 - 200,000	No	Yes	No	Yes	No	No	No		128	76	126	74	124	72	126	74	No	Private	36-45
1353	Male	African	Tertiary	Healthy	Married	Employed / Self Employed	Prefer not to answer	No	No	Yes	Yes	No	No	No		128	81	126	80	126	75	126.667	78.6667	No	Private	36-45
1354	Female	African	Tertiary	Healthy	Single	Employed / Self Employed	51,000 - 100,000	No	No	No	Yes	No	No	No		100	59	100	58	101	60	100.333	59	No	Private	18-25
1355		African	Tertiary	Obese	Married	Employed / Self Employed	Prefer not to answer	No	No	No	No	No	Yes	Yes	Yes	146	73	147	85	140	74	144.333	77.3333	Yes	Faith	46-55
1356	Male	Asian	Tertiary	Overweight	Married	Employed / Self Employed	Prefer not to answer	No	No	Yes	Yes	No	No	No		109	84	120	62	122	66	117	70.6667	No	Faith	26-35
1357	Female	African	Tertiary	Obese	Married	Employed / Self Employed	Prefer not to answer	No	No	Yes	No	No	No	Yes	Yes	106	69	117	82	121	70	114.667	73.6667	No	Private	26-35
1358	Female	Caucasian	Secondary	Healthy	Married	Unemployed	Prefer not to answer	No	No	No	No	No	No	No		103	63	113	72	124	73	113.333	69.3333	No	Faith	56-65
1359	Female	African	Primary	Overweight	Married	Unemployed	0 - 15,000	No	No	No	Yes	No	Yes	Yes	Yes	172	78	168	74	180	96	173.333	82.6667	Yes	Faith	>65
1360	Male	African	Primary	Overweight	Married	Unemployed	0 - 15,000	No	No	Yes	No	No	Yes	Yes	Yes	142	80	155	96	146	94	147.667	90	Yes	Faith	36-45
1361	Male	African	Tertiary	Obese	Married	Retired	Prefer not to answer	No	No	No	Yes	No	No	Yes	Yes	149	97	145	93	148	90	147.333	93.3333	Yes	Private	>65
1363	Male	African	Tertiary	Overweight	Married	Employed / Self Employed	51,000 - 100,000	No	No	No	Yes	No	No	No		104	77	101	75	100	75	101.667	75.6667	No	Private	26-35
1364	Male	African	Secondary	Healthy	Married	Retired	Prefer not to answer	No	No	No	No	No	No	No		98	77	97	75	97	74	97.3333	75.3333	No	Private	46-55
1365	Female	African	Tertiary	Healthy		Retired	Prefer not to answer	No	No	No	Yes	No	No	Yes	No	108	69	106	66	104	64	106	66.3333	No	Private	56-65
1366	Male	African	Secondary	Healthy	Married	Employed / Self Employed	16,000 - 50,000	No	No	No	Yes	No	No	No		124	72	120	70	118	71	120.667	71	No	Private	36-45
1367	Female	African	Tertiary	Overweight	Married	Retired	51,000 - 100,000	No	No	No	Yes	No	No	No		101	71	100	68	100	69	100.333	69.3333	No	Private	>65
1368	Female	African	Secondary	Overweight	Married	Retired	Prefer not to answer	No	No	No	Yes	No	No	No		132	90	130	89	128	86	130	88.3333	No	Private	56-65
1369	Male	African	Tertiary	Overweight	Married	Retired	100,000 - 200,000	No	No	No	No	No	No	No		110	58	100	54	100	60	103.333	57.3333	No	Private	56-65
1370	Male	African	Tertiary	Healthy	Married	Employed / Self Employed	Above 200,000	No	No	No	Yes	No	No	No		135	75	132	70	126	68	131	71	No	Private	46-55
1371	Male	African	No School	Obese	Married	Retired	Prefer not to answer	No	No	No	No	No	Yes	Yes	Yes	138	63	134	70	126	72	132.667	68.3333	No	Faith	>65
1372	Female	African	Secondary	Overweight	Married	Unemployed	Prefer not to answer	No	No	No	Yes	No	Yes	Yes	Yes	141	69	130	60	128	82	133	70.3333	No	Faith	46-55
1373	Male	African	Secondary	Overweight	Married	Employed / Self Employed	16,000 - 50,000	No	No	No	No	No	Yes	Yes	Yes	107	74	120	70	122	62	116.333	68.6667	No	Faith	46-55
1374	Male	African	Secondary	Overweight	Others	Unemployed	Prefer not to answer	No	No	No	No	No	No	Yes	Yes	128	108	140	92	146	84	138	94.6667	Yes	Faith	>65
1375	Male	African	Secondary	Overweight	Married	Unemployed	0 - 15,000	No	No	No	No	No	Yes	Yes	Yes	124	87	120	60	128	74	124	73.6667	No	Faith	46-55
1376	Female	African	Tertiary	Healthy	Married	Unemployed	Prefer not to answer	Yes	No	No	Yes	No	No	Yes	No	138	97	144	96	143	97	141.667	96.6667	Yes	Public	18-25
1377	Female	African	Primary	Healthy	Single	Unemployed	Prefer not to answer	No	No	No	No	Yes	No	No		144	70	144	70	137	67	141.667	69	Yes	Public	>65
1378	Male	African	Tertiary	Obese	Married	Employed / Self Employed	Prefer not to answer	No	No	No	No	Yes	No	Yes	Yes	137	84	141	79	143	81	140.333	81.3333	Yes	Public	46-55
1379	Female	African	Primary	Obese	Married	Employed / Self Employed	16,000 - 50,000	No	No	No	No	Yes	Yes	Yes	Yes	160	75	148	80	151	73	153	76	Yes	Private	56-65
1380	Male	African	Tertiary	Obese	Married	Employed / Self Employed	16,000 - 50,000	No	No	No	No	Yes	No	No		148	101	149	103	146	102	147.667	102	Yes	Public	46-55
1381	Female	African	Tertiary	Obese	Married	Unemployed	Prefer not to answer	No	No	No	No	No	No	Yes	Yes	125	79	126	78	119	75	123.333	77.3333	No	Public	56-65
1382	Female	African	Secondary	Obese	Married	Employed / Self Employed	16,000 - 50,000	No	Yes	Yes	No	No	No	No		153	93	163	89	147	99	154.333	93.6667	Yes	Public	46-55
1383	Female	African	Tertiary	Obese	Married	Employed / Self Employed	Prefer not to answer	No	No	No	No	No	No	Yes	Yes	164	66	173	71	176	72	171	69.6667	Yes	Public	46-55
1384	Male	African	Secondary	Overweight	Married	Employed / Self Employed	16,000 - 50,000	No	No	Yes	Yes	Yes	No	Yes	Yes	134	78	131	77	126	75	130.333	76.6667	No	Public	56-65
1385	Female	African	Secondary	Obese	Single	Unemployed	Prefer not to answer	No	No	No	No	No	No	Yes	Yes	123	71	116	59	122	57	120.333	62.3333	No	Public	>65
1386	Male	African	Secondary	Overweight	Married	Retired	Prefer not to answer	No	No	No	No	No	No	Yes	Yes	150	78	142	84	144	89	145.333	83.6667	Yes	Public	>65
1387	Male	African	Tertiary	Healthy	Married	Employed / Self Employed	16,000 - 50,000	No	No	No	No	No	No	No		137	107	151	86	159	88	149	93.6667	Yes	Public	>65
1388	Female	African	Secondary	Overweight	Single	Employed / Self Employed	Prefer not to answer	No	No	No	No	No	No	Yes	Yes	120	64	122	62	125	61	122.333	62.3333	No	Public	>65
1389	Male	African	Secondary	Healthy	Married	Employed / Self Employed	Prefer not to answer	No	No	No	Yes	No	No	Yes	No	172	73	160	87	166	83	166	81	Yes	Public	>65
1390	Female	African	Secondary	Overweight	Single	Employed / Self Employed	51,000 - 100,000	No	No	No	No	Yes	No	Yes	No	132	83	128	81	127	81	129	81.6667	No	Public	46-55
1391	Female	African	Primary	Overweight	Married	Employed / Self Employed	Prefer not to answer	No	No	No	No	Yes	No	Yes	Yes	158	66	160	72	149	65	155.667	67.6667	Yes	Public	56-65
1392	Female	African	Tertiary	Healthy	Married	Employed / Self Employed	51,000 - 100,000	No	No	No	No	No	No	No		115	66	102	66	108	63	108.333	65	No	Public	36-45
1393	Female	African	Secondary	Obese	Married	Employed / Self Employed	16,000 - 50,000	No	No	No	No	Yes	No	Yes	Yes	166	97	166	98	160	96	164	97	Yes	Public	>65
1394	Female	African	Secondary	Overweight	Married	Employed / Self Employed	51,000 - 100,000	No	No	Yes	No	No	No	No		118	72	113	73	120	75	117	73.3333	No	Public	56-65
1395	Female	African	Secondary	Obese	Married	Employed / Self Employed	Prefer not to answer	No	No	No	No	Yes	No	No		116	65	107	65	111	67	111.333	65.6667	No	Public	46-55
1396	Male	African	Secondary	Healthy	Married	Unemployed	0 - 15,000	No	No	No	No	No	No	Yes	Yes	136	63	133	67	136	70	135	66.6667	No	Public	>65
1397	Female		Secondary	Obese	Married	Employed / Self Employed	16,000 - 50,000	No	No	No	No	No	No	No		126	69	115	70	112	67	117.667	68.6667	No	Public	56-65
1398	Female	African	Tertiary	Healthy	Single	Employed / Self Employed	16,000 - 50,000	No	No	Yes	Yes	Yes	No	No		114	77	110	66	111	72	111.667	71.6667	No	Public	18-25
1399	Male	African	Tertiary	Healthy	Married	Employed / Self Employed	51,000 - 100,000	No	No	No	No	No	No	No		114	77	110	70	112	74	112	73.6667	No	Public	26-35
1400	Female	African	Tertiary	Obese	Married	Employed / Self Employed	51,000 - 100,000	No	No	No	No	Yes	No	Yes	Yes	154	63	156	63	148	62	152.667	62.6667	Yes	Public	>65
1401	Female	African	Secondary	Overweight	Married	Employed / Self Employed	51,000 - 100,000	No	No	No	No	No	No	No		90	62	96	68	94	66	93.3333	65.3333	No	Public	36-45
1402	Female	African	Tertiary	Overweight	Married	Employed / Self Employed	100,000 - 200,000	No	No	Yes	No	Yes	No	No		150	80	134	82	147	82	143.667	81.3333	Yes	Public	56-65
1403	Male	African	Tertiary	Obese	Others	Employed / Self Employed	Prefer not to answer	No	No	No	No	No	No	No		123	90	124	91	130	91	125.667	90.6667	Yes	Private	36-45
1404	Male	Asian	Tertiary	Overweight	Single	Employed / Self Employed	Prefer not to answer	No	No	Yes	Yes	No	No	No		102	73	115	75	112	76	109.667	74.6667	No	Private	26-35
1405	Female	African		Obese	Married	Employed / Self Employed	Prefer not to answer	No	No	No	No	No	No	No		107	75	106	78	107	76	106.667	76.3333	No	Private	26-35
1406	Female	African	Tertiary	Overweight	Married	Employed / Self Employed	Prefer not to answer	No	No	Yes	No	No	No	No		124	85	138	77	134	86	132	82.6667	No	Private	36-45
1407	Male	African	Tertiary	Overweight	Married	Employed / Self Employed	Prefer not to answer	No	No	No	Yes	No	No	No		142	93	144	96	143	93	143	94	Yes	Private	26-35
1408	Female	African		Obese	Others	Employed / Self Employed	Prefer not to answer	No	No	No	Yes	No	No	No		120	76	111	74	133	81	121.333	77	No	Private	46-55
1409	Female	African		Obese	Married	Employed / Self Employed	Prefer not to answer	No	No	No	Yes	No	No	No		117	77	141	90	134	87	130.667	84.6667	No	Private	26-35
1410	Female	African	Secondary	Obese	Married	Employed / Self Employed	Prefer not to answer	No	No	No	No	No	No	No		119	78	120	75	119	80	119.333	77.6667	No	Private	46-55
1411	Female	African		Healthy	Single	Employed / Self Employed	Prefer not to answer	No	No	No	No	No	No	No		126	87	125	83	131	86	127.333	85.3333	No	Private	26-35
1412	Male	African	Tertiary	Healthy	Single	Employed / Self Employed	Prefer not to answer	No	No	No	No	No	No	No		133	78	118	84	122	87	124.333	83	No	Private	36-45
1413	Female	African	Tertiary	Overweight	Single	Employed / Self Employed	Prefer not to answer	No	No	No	No	No	No	No		131	81	126	91	133	88	130	86.6667	No	Private	26-35
1414	Male	African	Tertiary	Healthy	Single	Employed / Self Employed	Prefer not to answer	No	No	Yes	No	No	No	No		102	65	116	76	107	77	108.333	72.6667	No	Private	26-35
1415	Female	African	Tertiary		Married	Employed / Self Employed	Prefer not to answer	No	No	Yes	Yes	No	No	No		104	62	103	58	101	59	102.667	59.6667	No	Private	36-45
1416	Male	African		Obese	Married	Employed / Self Employed	Prefer not to answer	No	No	Yes	Yes	No	No	No		143	95	145	96	145	96	144.333	95.6667	Yes	Private	46-55
1417	Male	African	Tertiary	Overweight	Single	Employed / Self Employed	Prefer not to answer	No	No	No	No	No	No	No		131	88	133	92	135	86	133	88.6667	No	Private	46-55
1418	Male	African	Tertiary	Healthy	Single	Employed / Self Employed	Prefer not to answer	No	No	Yes	Yes	No	No	No		127	64	129	73	128	62	128	66.3333	No	Private	18-25
1419	Male	Asian	Tertiary	Healthy	Married	Employed / Self Employed	Prefer not to answer	No	No	No	Yes	No	No	No		123	89	125	89	115	88	121	88.6667	No	Private	36-45
1420	Female	African	Tertiary	Obese	Single	Employed / Self Employed	Prefer not to answer	No	No	No	Yes	No	No	No		118	71	106	73	112	72	112	72	No	Private	26-35
1421	Male	African	Tertiary	Overweight	Married	Employed / Self Employed	Prefer not to answer	Yes	No	No	Yes	No	No	No		124	85	141	84	121	87	128.667	85.3333	No	Private	26-35
1422	Female	African		Obese	Single	Employed / Self Employed	Prefer not to answer	No	No	No	No	No	No	Yes	Yes	154	94	155	102	157	98	155.333	98	Yes	Private	26-35
1423	Female	African	Tertiary	Healthy	Single	Employed / Self Employed	Prefer not to answer	No	No	Yes	No	No	No	No		109	69	107	68	106	65	107.333	67.3333	No	Private	18-25
1424	Female	African		Obese	Married	Employed / Self Employed	Prefer not to answer	No	No	No	Yes	No	No	No		133	95	127	93	133	93	131	93.6667	Yes	Private	26-35
1425	Female	African		Obese	Single	Unemployed	Prefer not to answer	No	No	No	No	No	No	No		129	99	122	91	138	93	129.667	94.3333	Yes	Private	26-35
1426	Female	African		Overweight	Married	Employed / Self Employed	Prefer not to answer	No	No	Yes	Yes	No	No	No		134	94	134	93	127	97	131.667	94.6667	Yes	Private	36-45
1427	Female	African		Obese	Others	Employed / Self Employed	Prefer not to answer	No	No	No	Yes	No	No	No		132	78	105	80	111	71	116	76.3333	No	Private	26-35
1428	Male	African	Tertiary	Overweight	Married	Employed / Self Employed	Prefer not to answer	No	No	Yes	Yes	No	No	No		124	74	129	76	111	80	121.333	76.6667	No	Private	36-45
1429	Female	African	Tertiary	Healthy	Single	Employed / Self Employed	Prefer not to answer	No	No	No	No	No	No	No		112	80	119	83	120	84	117	82.3333	No	Private	26-35
1430	Male	African	Tertiary	Overweight	Married	Employed / Self Employed	Prefer not to answer	No	No	Yes	Yes	No	No	No		142	94	129	88	123	90	131.333	90.6667	Yes	Private	36-45
1432	Male	African	Tertiary	Obese	Married	Employed / Self Employed	Prefer not to answer	No	No	No	Yes	No	No	No		146	86	144	92	143	96	144.333	91.3333	Yes	Private	36-45
1433	Female	African	Tertiary	Obese	Married	Employed / Self Employed	100,000 - 200,000	No	No	No	Yes	No	No	Yes	Yes	139	108	143	102	135	100	139	103.333	Yes	Private	36-45
1434	Female	African	Tertiary	Obese	Single	Employed / Self Employed	Prefer not to answer	No	No	Yes	No	No	No	No		124	86	134	93	141	88	133	89	No	Private	26-35
1435	Male	African	Secondary	Overweight	Married	Retired	100,000 - 200,000	No	No	Yes	Yes	Yes	Yes	Yes	Yes	142	70	131	66	144	66	139	67.3333	No	Private	>65
1436	Male	African	Tertiary	Overweight	Single	Employed / Self Employed	Prefer not to answer	No	No	No	No	No	No	No		137	93	135	89	135	89	135.667	90.3333	Yes	Private	26-35
1437	Female	African	Tertiary	Healthy	Married	Employed / Self Employed	Prefer not to answer	No	No	Yes	No	No	No	No		118	77	107	76	112	82	112.333	78.3333	No	Private	26-35
1438	Male	African	Tertiary	Healthy	Married	Employed / Self Employed	Prefer not to answer	No	No	Yes	No	No	No	No		97	76	100	68	92	70	96.3333	71.3333	No	Private	26-35
1439	Female	African	Tertiary	Healthy	Single	Employed / Self Employed	Prefer not to answer	No	No	No	Yes	No	No	No		153	105	136	94	136	99	141.667	99.3333	Yes	Private	36-45
1440	Male	African	Secondary	Overweight	Married	Retired	Prefer not to answer	No	No	No	Yes	No	No	No		155	101	150	90	142	91	149	94	Yes	Private	>65
1441	Male	African	Tertiary	Overweight	Married	Employed / Self Employed	Prefer not to answer	No	No	Yes	Yes	Yes	No	Yes	Yes	120	80	116	82	116	81	117.333	81	No	Private	46-55
1442	Male	African	Tertiary	Healthy	Married	Employed / Self Employed	Prefer not to answer	No	No	No	No	No	No	No		128	80	120	78	119	77	122.333	78.3333	No	Private	26-35
1443	Female	African	Tertiary	Healthy	Single	Employed / Self Employed	Prefer not to answer	No	No	No	Yes	No	No	No		118	80	129	84	117	78	121.333	80.6667	No	Private	18-25
1444	Male	African		Underweight	Married	Employed / Self Employed	Prefer not to answer	No	No	No	Yes	No	No	No		131	85	128	87	132	87	130.333	86.3333	No	Private	46-55
1445	Female	African	Tertiary	Obese	Married	Employed / Self Employed	Prefer not to answer	No	No	No	Yes	No	No	No		121	94	118	81	117	87	118.667	87.3333	No	Private	26-35
1446	Male	African	Tertiary	Overweight	Single	Employed / Self Employed	Prefer not to answer	No	No	No	No	No	No	No		132	85	126	82	137	88	131.667	85	No	Private	26-35
1447	Female	African	Tertiary	Overweight	Married	Employed / Self Employed	Prefer not to answer	No	No	Yes	Yes	No	No	No		112	82	115	81	120	78	115.667	80.3333	No	Private	26-35
1448	Female	African		Healthy	Single	Employed / Self Employed	Prefer not to answer	No	No	No	Yes	No	No	No		138	95	144	97	130	98	137.333	96.6667	Yes	Private	26-35
1449	Female	African	Tertiary	Overweight	Married	Retired	Prefer not to answer	No	No	Yes	Yes	No	No	No		125	77	127	75	119	74	123.667	75.3333	No	Private	56-65
1450	Female	African	Tertiary	Overweight	Others	Employed / Self Employed	Prefer not to answer	No	No	Yes	Yes	No	No	Yes	Yes	102	70	94	69	98	67	98	68.6667	No	Private	46-55
1451	Female	African	Secondary	Overweight	Single	Employed / Self Employed	Prefer not to answer	No	No	No	Yes	No	No	No		132	85	133	99	136	91	133.667	91.6667	Yes	Private	36-45
1452	Male	African	Tertiary	Overweight	Single	Employed / Self Employed	Prefer not to answer	No	No	No	No	No	No	No		119	74	122	74	121	75	120.667	74.3333	No	Private	36-45
1453	Female	Asian		Obese	Married	Retired	Prefer not to answer	No	No	No	No	No	No	No		119	75	111	69	103	68	111	70.6667	No	Private	56-65
1454	Female	African	Tertiary	Healthy	Single	Employed / Self Employed	Prefer not to answer	No	No	No	No	No	No	No		105	61	103	63	104	61	104	61.6667	No	Private	26-35
1455	Female	African	Tertiary	Obese	Married	Retired	Prefer not to answer	No	No	Yes	Yes	Yes	Yes	Yes	Yes	139	65	127	68	127	67	131	66.6667	No	Private	>65
1456	Male	African	Tertiary	Healthy	Single	Employed / Self Employed	Prefer not to answer	No	No	No	Yes	No	No	No		128	82	120	82	124	86	124	83.3333	No	Private	26-35
1457	Male	African	Tertiary	Overweight	Married	Employed / Self Employed	Prefer not to answer	No	No	Yes	Yes	No	No	No		140	91	136	91	126	87	134	89.6667	No	Private	26-35
1458	Female	African	Tertiary	Obese	Married	Employed / Self Employed	Prefer not to answer	No	No	Yes	Yes	No	No	No		111	77	114	80	123	81	116	79.3333	No	Private	46-55
1459	Female	African	Tertiary	Obese	Married	Employed / Self Employed	Prefer not to answer	No	No	No	Yes	No	No	Yes	Yes	130	86	131	83	130	84	130.333	84.3333	No	Private	36-45
1460	Male	African	Tertiary	Overweight	Married	Employed / Self Employed	Prefer not to answer	No	No	No	No	No	No	No		117	63	118	65	104	69	113	65.6667	No	Private	36-45
1461	Male	African			Others	Employed / Self Employed	Prefer not to answer	No	No	Yes	Yes	No	No	No		120	80	111	81	116	82	115.667	81	No	Private	36-45
1462	Male	African	Tertiary	Overweight	Married	Employed / Self Employed	Prefer not to answer	No	No	No	No	No	No	No		117	85	118	83	120	85	118.333	84.3333	No	Private	36-45
1463	Male	African	Tertiary	Healthy	Married	Employed / Self Employed	Prefer not to answer	No	No	Yes	No	No	No	No		100	61	84	51	90	53	91.3333	55	No	Private	46-55
1464	Male	African	Tertiary	Healthy	Married	Employed / Self Employed	Prefer not to answer	No	No	Yes	No	Yes	No	Yes	Yes	124	92	126	87	120	86	123.333	88.3333	No	Private	36-45
1465	Female	African	Tertiary	Obese	Married	Employed / Self Employed	Prefer not to answer	No	No	Yes	Yes	No	No	No		130	90	127	90	127	93	128	91	Yes	Private	26-35
1466	Male	African		Overweight	Single	Employed / Self Employed	Prefer not to answer	No	No	No	No	No	No	No		127	94	126	88	128	90	127	90.6667	Yes	Private	26-35
1467	Female	African	Tertiary	Overweight	Married	Employed / Self Employed	Prefer not to answer	No	No	No	Yes	No	No	No		111	67	119	69	101	69	110.333	68.3333	No	Private	26-35
1468	Female	African	Primary	Obese	Married	Unemployed	Prefer not to answer	No	No	No	No	No	No	Yes	Yes	157	80	170	76	163	80	163.333	78.6667	Yes	Private	56-65
1469	Male	African	Tertiary	Obese	Married	Employed / Self Employed	Prefer not to answer	No	No	No	Yes	No	No	No		139	93	134	96	140	91	137.667	93.3333	Yes	Private	46-55
1470	Female	African	Tertiary	Healthy	Married	Employed / Self Employed	Prefer not to answer	No	No	No	Yes	No	No	No		113	75	122	75	108	76	114.333	75.3333	No	Private	36-45
1471	Female	African	Tertiary	Obese	Others	Retired	Prefer not to answer	No	No	Yes	Yes	No	No	Yes	Yes	125	69	133	86	144	86	134	80.3333	No	Private	56-65
1472	Female	African	Tertiary	Overweight	Married	Employed / Self Employed	Prefer not to answer	No	No	No	No	No	No	No		129	94	133	97	136	91	132.667	94	Yes	Private	36-45
1473	Female	Asian	Tertiary	Overweight	Others	Employed / Self Employed	Prefer not to answer	No	No	Yes	No	No	No	No		133	80	134	77	122	82	129.667	79.6667	No	Private	36-45
1474	Female	African	Tertiary	Overweight	Single	Unemployed	0 - 15,000	No	No	Yes	Yes	No	No	No		132	98	136	98	129	98	132.333	98	Yes	Private	26-35
1475	Female	African	Tertiary	Obese	Married	Employed / Self Employed	Prefer not to answer	No	No	No	No	No	No	No		124	82	108	77	122	80	118	79.6667	No	Private	46-55
1476	Female		Secondary	Obese	Married	Unemployed	Prefer not to answer	No	No	Yes	No	No	No	No		127	92	134	89	126	92	129	91	Yes	Private	36-45
1477	Female	African		Obese	Others	Employed / Self Employed	Prefer not to answer	No	No	No	Yes	No	No	Yes	Yes	111	73	105	70	112	73	109.333	72	No	Private	46-55
1478	Female	African	Secondary	Overweight	Married	Retired	Prefer not to answer	No	No	No	Yes	No	No	Yes	Yes	140	72	132	67	134	80	135.333	73	No	Private	>65
1479	Male	African	Tertiary	Overweight	Married	Employed / Self Employed	Prefer not to answer	No	No	Yes	Yes	No	No	No		146	89	132	91	121	90	133	90	No	Private	26-35
1480	Female	African	Tertiary	Obese	Others	Employed / Self Employed	Prefer not to answer	No	No	No	No	No	No	No		118	81	116	85	111	78	115	81.3333	No	Private	36-45
1481	Female	African	Tertiary	Obese	Married	Employed / Self Employed	Prefer not to answer	No	No	Yes	No	No	No	No		140	85	139	85	126	85	135	85	No	Private	36-45
1482	Female	African	Secondary	Overweight	Married	Unemployed	Prefer not to answer	No	No	No	Yes	No	No	No		120	72	115	65	123	70	119.333	69	No	Private	46-55
1483	Female	African	Tertiary		Married	Employed / Self Employed	Prefer not to answer	No	No	Yes	Yes	No	Yes	No		121	77	117	82	120	81	119.333	80	No	Private	46-55
1484	Female	African	Tertiary	Obese	Married	Employed / Self Employed	Prefer not to answer	No	No	Yes	Yes	No	No	No		116	74	118	71	123	73	119	72.6667	No	Private	46-55
1485	Female	African	Tertiary		Married	Employed / Self Employed	Prefer not to answer	No	No	No	Yes	No	No	No		135	84	145	79	137	84	139	82.3333	No	Private	56-65
1486	Male	African	Tertiary	Healthy	Married	Employed / Self Employed	Prefer not to answer	No	No	No	Yes	No	No	No		117	79	118	82	121	78	118.667	79.6667	No	Private	36-45
1487	Female	African	Tertiary		Single	Employed / Self Employed	Prefer not to answer	No	No	No	Yes	Unknown	No	No		121	83	125	87	128	91	124.667	87	No	Private	46-55
1488	Female	African	Tertiary	Healthy	Single	Employed / Self Employed	Prefer not to answer	No	No	No	Yes	No	No	No		107	75	110	77	103	73	106.667	75	No	Private	26-35
1489	Female	African		Overweight		Employed / Self Employed	Prefer not to answer	No	No	No	Yes	No	No	No		126	88	121	86	126	92	124.333	88.6667	No	Private	36-45
1490	Female	African	Tertiary	Healthy	Single	Retired	Prefer not to answer	No	No	Yes	Yes	Yes	No	Yes	Yes	133	81	125	78	121	77	126.333	78.6667	No	Private	56-65
1491	Female	African	Tertiary	Overweight	Married	Employed / Self Employed	Prefer not to answer	No	No	No	No	No	No	No		118	76	115	73	112	72	115	73.6667	No	Private	26-35
1492	Male	African	Secondary	Healthy	Married	Employed / Self Employed	Prefer not to answer	No	No	No	No	No	No	No		158	96	147	100	149	77	151.333	91	Yes	Private	>65
1493	Male	African	Tertiary	Overweight	Married	Employed / Self Employed	Prefer not to answer	No	No	Yes	No	No	No	No		134	69	130	75	130	72	131.333	72	No	Private	36-45
1494	Female	African	Tertiary	Obese	Married	Employed / Self Employed	Prefer not to answer	No	No	Yes	Yes	Yes	No	Yes	Yes	141	90	126	84	124	88	130.333	87.3333	No	Private	46-55
1495	Male	African	Tertiary	Healthy	Married	Employed / Self Employed	Prefer not to answer	No	No	Yes	Yes	No	No	No		128	77	124	70	139	71	130.333	72.6667	No	Private	26-35
1496	Female	African	Tertiary	Obese	Married	Employed / Self Employed	Prefer not to answer	No	No	No	Yes	No	No	No		109	62	107	67	104	68	106.667	65.6667	No	Private	26-35
1497	Female	African	Tertiary	Obese	Married	Retired	Prefer not to answer	No	No	Yes	Yes	Yes	No	Yes	Yes	151	78	139	85	148	80	146	81	Yes	Private	>65
1498	Female	African	Tertiary	Obese	Married	Employed / Self Employed	Prefer not to answer	No	No	No	Yes	No	No	No		131	80	119	85	135	86	128.333	83.6667	No	Private	46-55
1499	Female	African	Tertiary	Overweight	Single	Employed / Self Employed	Prefer not to answer	No	No	No	Yes	No	No	No		140	80	137	84	121	87	132.667	83.6667	No	Private	26-35
1500	Female	African			Married	Employed / Self Employed	Prefer not to answer	No	No	Yes	No	No	No	No		123	73	128	75	113	77	121.333	75	No	Private	36-45
1501	Female	African	Tertiary	Healthy	Single	Employed / Self Employed	Prefer not to answer	No	No	Yes	Yes	No	No	No		121	79	117	79	124	76	120.667	78	No	Private	46-55
1502	Female	African	Tertiary	Overweight	Married	Employed / Self Employed	Prefer not to answer	No	No	No	Yes	No	No	No		140	85	129	84	139	77	136	82	No	Private	46-55
1503	Female	African		Overweight	Married	Retired	Prefer not to answer	No	No	No	Yes	Yes	No	Yes	Yes	140	60	146	66	130	79	138.667	68.3333	No	Private	>65
1504	Female	African	Primary	Healthy	Married	Unemployed	Prefer not to answer	No	No	No	No	No	No	No		111	74	123	79	124	79	119.333	77.3333	No	Private	26-35
1505	Male	African	Secondary	Overweight	Married	Employed / Self Employed	Prefer not to answer	No	No	Yes	Yes	No	No	No		96	72	99	71	113	73	102.667	72	No	Private	56-65
1506	Female	African	Tertiary	Obese	Married	Employed / Self Employed	Prefer not to answer	No	No	No	Yes	No	No	No		169	110	156	112	155	111	160	111	Yes	Private	46-55
